# Supplementary material for: 4-(3-Nitro­phen­yl)-3-(phenyl­sulfon­yl)but-3-en-2-one
Source: Acta Crystallogr Sect E Struct Rep Online. 2008 Feb 29;64(Pt 3):o640. doi: 10.1107/S1600536808005370 (PMC2960772; doi:10.1107/S1600536808005370)
Supplement: Supplementary file 1 [file e-64-0o640-sup1.cif]

##############################################################################
###                                                                        ###
###        Electronic paper (Acta Crystallographica Section E)             ###
###                                                                        ###
##############################################################################
#                                                                            #
# This CIF contains the data in a paper accepted for publication in Acta     #
# Crystallographica Section E. It conforms to the requirements of Notes      #
# for Authors for Section E, and has been peer reviewed under the auspices   #
# of the IUCr Commission on Journals.                                        #
#                                                                            #
# Full details of the Crystallographic Information File format               #
# are given in the paper "The Crystallographic Information File (CIF):       #
# a New Standard Archive File for Crystallography" by S. R. Hall, F. H.      #
# Allen and I. D. Brown [Acta Cryst. (1991), A47, 655-685].                  #
#                                                                            #
# The current version of the core CIF dictionary is obtainable from          #
# ftp://ftp.iucr.org/pub/cif_core.dic. The current version number is 2.1.    #
#                                                                            #
# Software is freely available for graphical display of the structure(s) in  #
# this CIF.  For information consult the CIF home page http://www.iucr.org/  #
# cif/home.html                                                              #
#                                                                            #
##############################################################################
                                             
data_global
_audit_creation_method     'by CrystalStructure 3.7.0'
_journal_date_recd_electronic     2007-11-29
_journal_date_accepted     2008-02-26
_journal_name_full     'Acta Crystallographica, Section E'
_journal_year     2008
_journal_volume     64
_journal_issue      3
_journal_page_first     o640
_journal_page_last     o640
_journal_paper_category     QO
_journal_coeditor_code     FB2081
_publ_contact_author_name     'Mr. Wen Pei '
_publ_contact_author_address
;
College of Chemical Engineering and Materials Science
Zhejiang University of Technology
Hangzhou
310014
People's Republic of China
;
_publ_contact_author_email     river0301@163.com
_publ_contact_author_fax     '86 571 85070370'
_publ_contact_author_phone     '86 571 85070368'
_publ_section_title
;
4-(3-Nitrophenyl)-3-(phenylsulfonyl)but-3-en-2-one
;
loop_
    _publ_author_name
    _publ_author_address
    'Yongjiang Wang'
;
College of Biological and Chemical Engineering
Zhejiang University of Science and Technology
Hangzhou 310023
People's Republic of China
;
    'Wen Pei'
;
College of Chemical Engineering and Materials Science
Zhejiang University of Technology
Hangzhou 310014
People's Republic of China
;
data_I
_chemical_name_systematic
;
4-(3-Nitrophenyl)-3-(phenylsulfonyl)but-3-en-2-one
;
_chemical_formula_moiety     'C16 H13 N O5 S'
_chemical_formula_sum     'C16 H13 N O5 S'
_chemical_formula_iupac     'C16 H13 N O5 S'
_chemical_formula_weight     331.34
_chemical_melting_point     ?
_symmetry_cell_setting     monoclinic
_symmetry_space_group_name_H-M     'P 21/n'
_symmetry_space_group_name_Hall     '-P 2yn'
loop_
    _symmetry_equiv_pos_site_id
    _symmetry_equiv_pos_as_xyz
    1 '+X,+Y,+Z'
    2 '1/2-X,1/2+Y,1/2-Z'
    3 '-X,-Y,-Z'
    4 '1/2+X,1/2-Y,1/2+Z'
_cell_length_a     7.957(2)
_cell_length_b     10.580(3)
_cell_length_c     18.271(6)
_cell_angle_alpha     90.0000
_cell_angle_beta     95.976(14)
_cell_angle_gamma     90.0000
_cell_volume     1529.7(8)
_cell_formula_units_Z     4
_cell_measurement_reflns_used     12472
_cell_measurement_theta_min     3.2
_cell_measurement_theta_max     27.5
_cell_measurement_temperature     298.0(10)
_exptl_crystal_description     'block'
_exptl_crystal_colour     'colourless'
_exptl_crystal_size_max     0.25
_exptl_crystal_size_mid     0.20
_exptl_crystal_size_min     0.20
_exptl_crystal_density_diffrn     1.439
_exptl_crystal_density_meas     ?
_exptl_crystal_density_method     'not measured'
_exptl_crystal_F_000     688.00
_exptl_absorpt_coefficient_mu     0.237
_exptl_absorpt_correction_type     multi-scan
_exptl_absorpt_process_details     '(ABSCOR; Higashi, 1995)'
_exptl_absorpt_correction_T_min     0.923
_exptl_absorpt_correction_T_max     0.954
_diffrn_ambient_temperature     285
_diffrn_radiation_type     'Mo K\a'
_diffrn_radiation_wavelength     0.71075
_diffrn_radiation_monochromator     graphite
_diffrn_measurement_device_type     'Rigaku R-AXIS RAPID'
_diffrn_measurement_method     \w
_diffrn_detector_area_resol_mean     10.00
_diffrn_reflns_number     14836
_diffrn_reflns_av_R_equivalents     0.0266
_diffrn_reflns_av_sigmaI/netI     0.0243
_diffrn_reflns_theta_min     3.21
_diffrn_reflns_theta_max     27.48
_diffrn_reflns_theta_full     27.48
_diffrn_measured_fraction_theta_max     0.997
_diffrn_measured_fraction_theta_full     0.997
_diffrn_reflns_limit_h_min     -8
_diffrn_reflns_limit_h_max     10
_diffrn_reflns_limit_k_min     -13
_diffrn_reflns_limit_k_max     13
_diffrn_reflns_limit_l_min     -23
_diffrn_reflns_limit_l_max     23
_diffrn_standards_number     0
_diffrn_standards_interval_count     .
_diffrn_standards_interval_time     .
_diffrn_standards_decay_%     ?
_refine_special_details
;
    Refinement using all reflections. The weighted
    R-factor (wR) and goodness of fit (S) are based on F^2^.
    R-factor (gt) are based on F. The threshold expression of
    F^2^ > 2.0 sigma(F^2^) is used only for calculating R-factor (gt).
;
_reflns_number_total     3507
_reflns_number_gt     2890
_reflns_threshold_expression     I>2\s(I)
_refine_ls_structure_factor_coef     Fsqd
_refine_ls_matrix_type     full
_refine_ls_R_factor_all     0.0466
_refine_ls_R_factor_gt     0.0381
_refine_ls_wR_factor_gt     0.1015
_refine_ls_wR_factor_ref     0.1064
_refine_ls_goodness_of_fit_ref     1.051
_refine_ls_restrained_S_all     1.051
_refine_ls_number_reflns     3507
_refine_ls_number_parameters     210
_refine_ls_number_restraints     0
_refine_ls_number_constraints     42
_refine_ls_hydrogen_treatment     constr
_refine_ls_weighting_scheme     calc
_refine_ls_weighting_details
         'calc w=1/[\s^2^(Fo^2^)+(0.0516P)^2^+0.4387P] where P=(Fo^2^+2Fc^2^)/3'
_atom_sites_solution_hydrogens     difmap
_atom_sites_solution_primary     direct
_atom_sites_solution_secondary     difmap
_refine_ls_shift/su_max     0.001
_refine_ls_shift/su_mean     0.000
_refine_diff_density_max     0.337
_refine_diff_density_min     -0.399
_refine_ls_extinction_method     'SHELXL97 (Sheldrick, 2008)'
_refine_ls_extinction_coef     0.0097(17)
loop_
    _atom_type_symbol
    _atom_type_description
    _atom_type_scat_dispersion_real
    _atom_type_scat_dispersion_imag
    _atom_type_scat_source
    'C' 'C' 0.0033 0.0016
                         'International Tables Vol C Tables 4.2.6.8 and 6.1.1.4'
    'H' 'H' 0.0000 0.0000
                         'International Tables Vol C Tables 4.2.6.8 and 6.1.1.4'
    'N' 'N' 0.0061 0.0033
                         'International Tables Vol C Tables 4.2.6.8 and 6.1.1.4'
    'O' 'O' 0.0106 0.0060
                         'International Tables Vol C Tables 4.2.6.8 and 6.1.1.4'
    'S' 'S' 0.1246 0.1234
                         'International Tables Vol C Tables 4.2.6.8 and 6.1.1.4'
_computing_data_collection     'PROCESS-AUTO (Rigaku, 1998)'
_computing_cell_refinement     'PROCESS-AUTO (Rigaku, 1998)'
_computing_data_reduction     'CrystalStructure (Rigaku/MSC, 2004)'
_computing_structure_solution     'SIR97 (Altomare <i>et al.</i>,  1999)'
_computing_structure_refinement     'SHELXL97 (Sheldrick, 2008)'
_computing_molecular_graphics     'ORTEP-3 for Windows (Farrugia, 1997)'
_computing_publication_material     'CrystalStructure (Rigaku/MSC, 2004)'
loop_
    _atom_site_type_symbol
    _atom_site_label
    _atom_site_fract_x
    _atom_site_fract_y
    _atom_site_fract_z
    _atom_site_U_iso_or_equiv
    _atom_site_adp_type
    _atom_site_calc_flag
    _atom_site_refinement_flags
    _atom_site_occupancy
    _atom_site_disorder_assembly
    _atom_site_disorder_group
    S S1 0.84122(5) 0.43647(4) 0.25330(2) 0.03894(14) Uani d . 1 . .
    O O1 0.99494(16) 0.40871(14) 0.10399(8) 0.0607(4) Uani d . 1 . .
    O O2 0.02708(17) 0.12269(16) 0.11304(9) 0.0674(4) Uani d . 1 . .
    O O3 -0.02286(17) 0.14516(19) -0.00423(9) 0.0806(5) Uani d . 1 . .
    O O4 0.89564(17) 0.56378(11) 0.24210(8) 0.0568(4) Uani d . 1 . .
    O O5 0.72060(15) 0.41361(14) 0.30472(7) 0.0566(4) Uani d . 1 . .
    N N1 0.07214(18) 0.14380(15) 0.05295(9) 0.0508(4) Uani d . 1 . .
    C C1 0.75310(18) 0.37984(14) 0.16622(8) 0.0349(3) Uani d . 1 . .
    C C2 0.8455(2) 0.42725(15) 0.10363(9) 0.0418(4) Uani d . 1 . .
    C C3 0.7499(3) 0.5076(2) 0.04658(14) 0.0770(7) Uani d . 1 . .
    H H31 0.8105 0.5121 0.0039 0.116 Uiso calc R 1 . .
    H H32 0.7371 0.5910 0.0659 0.116 Uiso calc R 1 . .
    H H33 0.6404 0.4713 0.0332 0.116 Uiso calc R 1 . .
    C C4 0.61399(18) 0.30895(15) 0.16516(8) 0.0370(3) Uani d . 1 . .
    H H4 0.5739 0.2956 0.2106 0.044 Uiso calc R 1 . .
    C C5 0.51608(18) 0.24949(14) 0.10202(8) 0.0357(3) Uani d . 1 . .
    C C6 0.34611(19) 0.22278(15) 0.10721(9) 0.0376(3) Uani d . 1 . .
    H H6 0.2974 0.2406 0.1502 0.045 Uiso calc R 1 . .
    C C7 0.25178(19) 0.16961(15) 0.04761(9) 0.0385(3) Uani d . 1 . .
    C C8 0.3182(2) 0.13919(17) -0.01672(9) 0.0473(4) Uani d . 1 . .
    H H8 0.2507 0.1052 -0.0565 0.057 Uiso calc R 1 . .
    C C9 0.4884(2) 0.16088(19) -0.02025(10) 0.0526(4) Uani d . 1 . .
    H H9 0.5374 0.1386 -0.0625 0.063 Uiso calc R 1 . .
    C C10 0.5862(2) 0.21504(17) 0.03795(10) 0.0462(4) Uani d . 1 . .
    H H10 0.7005 0.2289 0.0346 0.055 Uiso calc R 1 . .
    C C11 1.02028(18) 0.34291(15) 0.28003(8) 0.0369(3) Uani d . 1 . .
    C C12 1.1754(2) 0.40079(18) 0.29545(9) 0.0453(4) Uani d . 1 . .
    H H12 1.1883 0.4867 0.2868 0.054 Uiso calc R 1 . .
    C C13 1.3113(2) 0.3282(2) 0.32406(11) 0.0590(5) Uani d . 1 . .
    H H13 1.4168 0.3654 0.3350 0.071 Uiso calc R 1 . .
    C C14 1.2909(3) 0.2017(2) 0.33632(12) 0.0655(6) Uani d . 1 . .
    H H14 1.3824 0.1538 0.3563 0.079 Uiso calc R 1 . .
    C C15 1.1369(3) 0.1452(2) 0.31942(13) 0.0658(6) Uani d . 1 . .
    H H15 1.1252 0.0589 0.3271 0.079 Uiso calc R 1 . .
    C C16 0.9995(2) 0.21509(17) 0.29120(11) 0.0524(4) Uani d . 1 . .
    H H16 0.8947 0.1770 0.2799 0.063 Uiso calc R 1 . .
loop_
    _atom_site_aniso_label
    _atom_site_aniso_U_11
    _atom_site_aniso_U_22
    _atom_site_aniso_U_33
    _atom_site_aniso_U_12
    _atom_site_aniso_U_13
    _atom_site_aniso_U_23
    S1 0.0325(2) 0.0432(2) 0.0403(2) 0.00241(15) -0.00025(15) -0.00634(16)
    O1 0.0424(7) 0.0742(9) 0.0676(9) -0.0004(6) 0.0163(6) 0.0104(7)
    O2 0.0468(7) 0.0850(11) 0.0725(10) -0.0159(7) 0.0157(7) -0.0016(8)
    O3 0.0393(7) 0.1266(15) 0.0713(10) 0.0022(8) -0.0154(7) -0.0245(10)
    O4 0.0583(8) 0.0375(6) 0.0717(9) 0.0017(5) -0.0075(7) -0.0083(6)
    O5 0.0395(6) 0.0887(10) 0.0420(7) 0.0056(6) 0.0062(5) -0.0108(6)
    N1 0.0348(7) 0.0560(9) 0.0606(10) -0.0022(6) 0.0003(7) -0.0121(7)
    C1 0.0321(7) 0.0371(7) 0.0346(7) 0.0026(6) -0.0009(6) 0.0016(6)
    C2 0.0411(8) 0.0418(8) 0.0423(9) -0.0043(7) 0.0038(7) 0.0017(6)
    C3 0.0709(14) 0.0856(16) 0.0746(15) 0.0032(12) 0.0080(12) 0.0424(13)
    C4 0.0335(7) 0.0425(8) 0.0344(7) 0.0013(6) 0.0012(6) 0.0035(6)
    C5 0.0325(7) 0.0384(7) 0.0355(7) 0.0008(6) 0.0004(6) 0.0036(6)
    C6 0.0345(7) 0.0437(8) 0.0348(8) -0.0007(6) 0.0047(6) 0.0001(6)
    C7 0.0319(7) 0.0412(8) 0.0413(8) 0.0020(6) -0.0006(6) 0.0001(6)
    C8 0.0476(9) 0.0549(10) 0.0377(8) 0.0027(8) -0.0039(7) -0.0071(7)
    C9 0.0516(10) 0.0671(12) 0.0406(9) 0.0026(9) 0.0128(8) -0.0096(8)
    C10 0.0356(8) 0.0568(10) 0.0472(9) 0.0010(7) 0.0086(7) -0.0031(8)
    C11 0.0317(7) 0.0447(8) 0.0336(7) 0.0004(6) 0.0004(6) -0.0030(6)
    C12 0.0347(8) 0.0575(10) 0.0435(9) -0.0072(7) 0.0031(7) -0.0021(7)
    C13 0.0308(8) 0.0930(16) 0.0526(11) 0.0023(9) 0.0016(7) -0.0053(10)
    C14 0.0525(11) 0.0838(15) 0.0587(12) 0.0304(11) -0.0011(9) -0.0044(11)
    C15 0.0724(14) 0.0492(11) 0.0744(14) 0.0161(10) 0.0006(11) -0.0012(9)
    C16 0.0471(10) 0.0451(9) 0.0633(11) -0.0017(7) -0.0020(8) -0.0047(8)
_geom_special_details
;
    ENTER SPECIAL DETAILS OF THE MOLECULAR GEOMETRY
;
loop_
    _geom_bond_atom_site_label_1
    _geom_bond_atom_site_label_2
    _geom_bond_site_symmetry_2
    _geom_bond_distance
    _geom_bond_publ_flag
    S1 O5 . 1.4317(13) ?
    S1 O4 . 1.4360(13) ?
    S1 C11 . 1.7617(16) ?
    S1 C1 . 1.7747(16) ?
    O1 C2 . 1.204(2) ?
    O2 N1 . 1.211(2) ?
    O3 N1 . 1.224(2) ?
    N1 C7 . 1.468(2) ?
    C1 C4 . 1.335(2) ?
    C1 C2 . 1.508(2) ?
    C2 C3 . 1.491(3) ?
    C3 H31 . 0.9600 ?
    C3 H32 . 0.9600 ?
    C3 H33 . 0.9600 ?
    C4 C5 . 1.465(2) ?
    C4 H4 . 0.9300 ?
    C5 C6 . 1.394(2) ?
    C5 C10 . 1.396(2) ?
    C6 C7 . 1.377(2) ?
    C6 H6 . 0.9300 ?
    C7 C8 . 1.376(2) ?
    C8 C9 . 1.382(3) ?
    C8 H8 . 0.9300 ?
    C9 C10 . 1.375(2) ?
    C9 H9 . 0.9300 ?
    C10 H10 . 0.9300 ?
    C11 C16 . 1.380(2) ?
    C11 C12 . 1.381(2) ?
    C12 C13 . 1.384(3) ?
    C12 H12 . 0.9300 ?
    C13 C14 . 1.369(3) ?
    C13 H13 . 0.9300 ?
    C14 C15 . 1.369(3) ?
    C14 H14 . 0.9300 ?
    C15 C16 . 1.375(3) ?
    C15 H15 . 0.9300 ?
    C16 H16 . 0.9300 ?
loop_
    _geom_angle_atom_site_label_1
    _geom_angle_atom_site_label_2
    _geom_angle_atom_site_label_3
    _geom_angle_site_symmetry_1
    _geom_angle_site_symmetry_3
    _geom_angle
    _geom_angle_publ_flag
    O5 S1 O4 . . 118.99(9) ?
    O5 S1 C11 . . 107.53(8) ?
    O4 S1 C11 . . 108.63(8) ?
    O5 S1 C1 . . 107.57(8) ?
    O4 S1 C1 . . 106.61(8) ?
    C11 S1 C1 . . 106.95(7) ?
    O2 N1 O3 . . 124.14(16) ?
    O2 N1 C7 . . 118.48(15) ?
    O3 N1 C7 . . 117.38(16) ?
    C4 C1 C2 . . 130.13(14) ?
    C4 C1 S1 . . 116.88(12) ?
    C2 C1 S1 . . 112.89(11) ?
    O1 C2 C3 . . 121.90(17) ?
    O1 C2 C1 . . 120.05(15) ?
    C3 C2 C1 . . 117.76(16) ?
    C2 C3 H31 . . 109.5 ?
    C2 C3 H32 . . 109.5 ?
    H31 C3 H32 . . 109.5 ?
    C2 C3 H33 . . 109.5 ?
    H31 C3 H33 . . 109.5 ?
    H32 C3 H33 . . 109.5 ?
    C1 C4 C5 . . 128.65(14) ?
    C1 C4 H4 . . 115.7 ?
    C5 C4 H4 . . 115.7 ?
    C6 C5 C10 . . 118.61(14) ?
    C6 C5 C4 . . 118.26(14) ?
    C10 C5 C4 . . 123.10(14) ?
    C7 C6 C5 . . 118.80(14) ?
    C7 C6 H6 . . 120.6 ?
    C5 C6 H6 . . 120.6 ?
    C8 C7 C6 . . 123.02(15) ?
    C8 C7 N1 . . 118.44(14) ?
    C6 C7 N1 . . 118.54(14) ?
    C7 C8 C9 . . 117.81(15) ?
    C7 C8 H8 . . 121.1 ?
    C9 C8 H8 . . 121.1 ?
    C10 C9 C8 . . 120.74(16) ?
    C10 C9 H9 . . 119.6 ?
    C8 C9 H9 . . 119.6 ?
    C9 C10 C5 . . 120.92(15) ?
    C9 C10 H10 . . 119.5 ?
    C5 C10 H10 . . 119.5 ?
    C16 C11 C12 . . 121.53(15) ?
    C16 C11 S1 . . 119.05(12) ?
    C12 C11 S1 . . 119.18(13) ?
    C11 C12 C13 . . 118.54(18) ?
    C11 C12 H12 . . 120.7 ?
    C13 C12 H12 . . 120.7 ?
    C14 C13 C12 . . 120.20(18) ?
    C14 C13 H13 . . 119.9 ?
    C12 C13 H13 . . 119.9 ?
    C15 C14 C13 . . 120.55(18) ?
    C15 C14 H14 . . 119.7 ?
    C13 C14 H14 . . 119.7 ?
    C14 C15 C16 . . 120.5(2) ?
    C14 C15 H15 . . 119.7 ?
    C16 C15 H15 . . 119.7 ?
    C15 C16 C11 . . 118.64(18) ?
    C15 C16 H16 . . 120.7 ?
    C11 C16 H16 . . 120.7 ?
loop_
    _geom_torsion_atom_site_label_1
    _geom_torsion_atom_site_label_2
    _geom_torsion_atom_site_label_3
    _geom_torsion_atom_site_label_4
    _geom_torsion_site_symmetry_1
    _geom_torsion_site_symmetry_2
    _geom_torsion_site_symmetry_3
    _geom_torsion_site_symmetry_4
    _geom_torsion
    _geom_torsion_publ_flag
    O4 S1 C1 C2 . . . . 36.47(12) ?
    O4 S1 C1 C4 . . . . -140.16(11) ?
    O4 S1 C11 C12 . . . . 8.06(15) ?
    O4 S1 C11 C16 . . . . -177.55(14) ?
    O5 S1 C1 C2 . . . . 165.12(10) ?
    O5 S1 C1 C4 . . . . -11.50(13) ?
    O5 S1 C11 C12 . . . . -121.99(13) ?
    O5 S1 C11 C16 . . . . 52.59(15) ?
    C1 S1 C11 C12 . . . . 122.77(13) ?
    C1 S1 C11 C16 . . . . -62.81(15) ?
    C11 S1 C1 C2 . . . . -79.59(11) ?
    C11 S1 C1 C4 . . . . 103.79(12) ?
    O2 N1 C7 C6 . . . . -28.2(2) ?
    O2 N1 C7 C8 . . . . 151.86(15) ?
    O3 N1 C7 C6 . . . . 151.83(16) ?
    O3 N1 C7 C8 . . . . -28.2(2) ?
    S1 C1 C2 O1 . . . . 56.37(18) ?
    S1 C1 C2 C3 . . . . -117.54(15) ?
    S1 C1 C4 C5 . . . . -179.53(12) ?
    C2 C1 C4 C5 . . . . 4.5(2) ?
    C4 C1 C2 O1 . . . . -127.56(18) ?
    C4 C1 C2 C3 . . . . 58.5(2) ?
    C1 C4 C5 C6 . . . . -155.46(15) ?
    C1 C4 C5 C10 . . . . 26.5(2) ?
    C4 C5 C6 C7 . . . . 178.54(13) ?
    C4 C5 C10 C9 . . . . -179.12(15) ?
    C6 C5 C10 C9 . . . . 2.9(2) ?
    C10 C5 C6 C7 . . . . -3.4(2) ?
    C5 C6 C7 N1 . . . . -178.84(13) ?
    C5 C6 C7 C8 . . . . 1.3(2) ?
    N1 C7 C8 C9 . . . . -178.34(14) ?
    C6 C7 C8 C9 . . . . 1.6(2) ?
    C7 C8 C9 C10 . . . . -2.2(2) ?
    C8 C9 C10 C5 . . . .  0.0(2) ?
    S1 C11 C12 C13 . . . . 173.00(13) ?
    S1 C11 C16 C15 . . . . -173.37(15) ?
    C12 C11 C16 C15 . . . . 1.0(2) ?
    C16 C11 C12 C13 . . . . -1.3(2) ?
    C11 C12 C13 C14 . . . . 0.2(2) ?
    C12 C13 C14 C15 . . . . 1.0(3) ?
    C13 C14 C15 C16 . . . . -1.3(3) ?
    C14 C15 C16 C11 . . . . 0.3(3) ?
loop_
    _geom_hbond_atom_site_label_D
    _geom_hbond_atom_site_label_H
    _geom_hbond_atom_site_label_A
    _geom_hbond_site_symmetry_D
    _geom_hbond_site_symmetry_H
    _geom_hbond_site_symmetry_A
    _geom_hbond_distance_DH
    _geom_hbond_distance_HA
    _geom_hbond_distance_DA
    _geom_hbond_angle_DHA
    _geom_hbond_publ_flag
    C4 H4 O4 . . 2_645 0.93 2.603 3.104(2) 114 y
    C8 H8 O5 . . 4_454 0.93 2.530 3.321(2) 143 y
    C10 H10 O3 . . 1_655 0.93 2.541 3.364(2) 148 y
    C13 H13 O5 . . 1_655 0.93 2.586 3.433(2) 152 y
    C12 H12 O4 . . 1_555 0.93 2.52 2.903(2) 105 y
    C16 H16 O4 . . 2_645 0.93 2.60 3.524(2) 176 y
    C9 H9 Cg1 . . 4_454 0.93 2.80 3.608(2) 145 y
