# Supplementary material for: 4-(3-Nitro­phen­yl)-3-(phenyl­sulfon­yl)but-3-en-2-one
Source: Acta Crystallogr Sect E Struct Rep Online. 2008 Feb 29;64(Pt 3):o640. doi: 10.1107/S1600536808005370 (PMC2960772; doi:10.1107/S1600536808005370)
Supplement: Supplementary file 2 [file e-64-0o640-Isup2.hkl]

# 
# h,k,l, Fc-squared, Fo-squared, sigma(Fo-squared) and status flag 
# 
data_I
_shelx_title ' I         P 1 21/n 1   R = 0.04' 
_shelx_refln_list_code          4 
_shelx_F_calc_maximum      151.99 
_exptl_crystal_F_000       687.91 
_reflns_d_resolution_high  0.7701 
 
loop_ 
 _symmetry_equiv_pos_as_xyz 
 'x, y, z' 
 '-x+1/2, y+1/2, -z+1/2' 
 '-x, -y, -z' 
 'x-1/2, -y-1/2, z-1/2' 
 
_cell_length_a     7.9570 
_cell_length_b    10.5800 
_cell_length_c    18.2710 
_cell_angle_alpha  90.000 
_cell_angle_beta   95.976 
_cell_angle_gamma  90.000 
 
_shelx_F_squared_multiplier     1.000 
 
loop_ 
 _refln_index_h 
 _refln_index_k 
 _refln_index_l 
 _refln_F_squared_calc 
 _refln_F_squared_meas 
 _refln_F_squared_sigma 
 _refln_observed_status 
   2   0   0       14.33       22.62      1.20 o 
   4   0   0     1593.07     1822.66     40.57 o 
   6   0   0     1776.86     1694.50     34.94 o 
   8   0   0      191.65      170.67      4.02 o 
  10   0   0        9.77        7.75      3.01 o 
   1   1   0     2326.81     2262.64     27.40 o 
   2   1   0      133.85      152.17      2.11 o 
   3   1   0     2919.29     2880.50     31.88 o 
   4   1   0     3205.77     3508.62     43.61 o 
   5   1   0      115.01      163.00      2.95 o 
   6   1   0        8.20        9.32      0.89 o 
   7   1   0      591.63      533.66     10.65 o 
   8   1   0      149.89      142.47      2.32 o 
   9   1   0      116.45      113.30      5.43 o 
  10   1   0       19.29       28.05      4.32 o 
   0   2   0     1719.44     1732.68     19.76 o 
   1   2   0    14161.55    13886.20    171.25 o 
   2   2   0     3556.17     3511.10     35.70 o 
   3   2   0      401.98      476.45      4.67 o 
   4   2   0      558.42      627.36      6.79 o 
   5   2   0       13.80        6.33      1.13 o 
   6   2   0        8.97       12.90      0.87 o 
   7   2   0        6.98        5.40      0.88 o 
   8   2   0       10.43       10.37      1.12 o 
   9   2   0      116.91       99.38      2.56 o 
  10   2   0       85.82       90.21      3.74 o 
   1   3   0     2162.14     2053.96     16.36 o 
   2   3   0       18.78       10.03      0.79 o 
   3   3   0       86.48       98.36      1.63 o 
   4   3   0       41.29       28.11      1.42 o 
   5   3   0      106.41      116.62      3.17 o 
   6   3   0      115.70       90.17      1.60 o 
   7   3   0       30.06       28.94      1.87 o 
   8   3   0      271.11      249.81      6.50 o 
   9   3   0        9.27       14.31      2.11 o 
  10   3   0        8.51        8.25      1.60 o 
   0   4   0     8180.98     8706.36    141.87 o 
   1   4   0       69.05       53.40      1.26 o 
   2   4   0      222.68      170.45      2.01 o 
   3   4   0       27.32       37.57      1.43 o 
   4   4   0      557.33      538.55      5.55 o 
   5   4   0      217.43      203.92      2.92 o 
   6   4   0       25.52       24.64      2.17 o 
   7   4   0      451.80      440.43      7.98 o 
   8   4   0        0.02        0.69      1.18 o 
   9   4   0       12.74       18.04      2.69 o 
   1   5   0      332.47      370.88      3.44 o 
   2   5   0      561.27      548.75      7.33 o 
   3   5   0      147.06      178.83      2.99 o 
   4   5   0      183.56      194.14      2.92 o 
   5   5   0       13.40       18.27      1.50 o 
   6   5   0      122.80      112.72      2.14 o 
   7   5   0      241.15      208.75      5.40 o 
   8   5   0      253.94      261.75      5.49 o 
   9   5   0        9.42        9.82      1.82 o 
   0   6   0      467.22      498.69      9.22 o 
   1   6   0       16.56       18.60      1.28 o 
   2   6   0       24.82       25.55      1.33 o 
   3   6   0       21.24       26.30      1.54 o 
   4   6   0      312.19      308.90      4.84 o 
   5   6   0      639.96      626.62      9.09 o 
   6   6   0      359.38      368.97      5.56 o 
   7   6   0      128.79      116.97      5.45 o 
   8   6   0        4.68        4.91      1.65 o 
   9   6   0       19.18       18.49      7.69 o 
   1   7   0     1334.38     1321.05     12.17 o 
   2   7   0       33.86       31.04      1.25 o 
   3   7   0     1018.07     1040.08     12.96 o 
   4   7   0       80.88       75.14      1.77 o 
   5   7   0       36.56       34.55      1.64 o 
   6   7   0       85.47       72.79      2.60 o 
   7   7   0       68.39       74.80      3.33 o 
   8   7   0       17.15       24.47      3.29 o 
   0   8   0      344.76      353.16      6.07 o 
   1   8   0        4.10        6.41      1.27 o 
   2   8   0      162.26      189.85      4.33 o 
   3   8   0       30.92       30.15      1.46 o 
   4   8   0      592.83      550.62      5.93 o 
   5   8   0        0.89        2.40      0.85 o 
   6   8   0       57.87       59.49      1.46 o 
   7   8   0       27.36       29.00      3.24 o 
   8   8   0        0.04       -0.21      2.43 o 
   1   9   0      199.87      194.12      3.76 o 
   2   9   0       24.53       23.52      1.50 o 
   3   9   0        0.32        0.52      0.81 o 
   4   9   0        1.96        1.64      1.31 o 
   5   9   0       12.58       16.79      1.45 o 
   6   9   0        5.33        2.90      1.14 o 
   7   9   0       82.47      103.90      8.53 o 
   0  10   0      194.10      180.67      4.12 o 
   1  10   0       41.14       46.75      1.66 o 
   2  10   0       29.91       23.14      1.82 o 
   3  10   0        5.24        7.51      1.41 o 
   4  10   0       24.45       25.44      1.76 o 
   5  10   0       27.48       21.51      1.57 o 
   6  10   0       63.85       79.63     12.54 o 
   7  10   0        0.49        1.30      3.62 o 
   1  11   0        0.15        0.25      1.19 o 
   2  11   0       73.57       70.72      2.25 o 
   3  11   0      110.45      114.19      2.75 o 
   4  11   0       75.51       81.40      3.21 o 
   5  11   0        4.60       -0.14      2.50 o 
   6  11   0       10.14       14.25      4.44 o 
   0  12   0       13.07       10.21      3.16 o 
   1  12   0       88.22       87.68      2.27 o 
   2  12   0        0.30       -0.38      1.11 o 
   3  12   0        0.27       -0.94      1.16 o 
   4  12   0       12.59        8.95      2.79 o 
   1  13   0       47.86       50.46      3.84 o 
   2  13   0       20.46       23.99      1.81 o 
   3  13   0       12.36        9.28      2.77 o 
  -9   0   1       59.56       67.55      2.84 o 
  -7   0   1       61.24       52.30      2.28 o 
  -5   0   1      853.07      802.92     26.84 o 
  -3   0   1     1071.65     1122.06     15.36 o 
   3   0   1     1680.87     1607.63     22.72 o 
   5   0   1        1.42        0.64      1.31 o 
   7   0   1      340.87      308.00      6.51 o 
   9   0   1       52.22       60.06      4.98 o 
 -10   1   1       22.36       29.16      2.46 o 
  -9   1   1       53.52       49.70      1.62 o 
  -8   1   1       66.92       61.51      3.47 o 
  -7   1   1      355.20      346.97      7.85 o 
  -6   1   1      189.76      168.81      4.37 o 
  -5   1   1      138.26      154.80      3.80 o 
  -4   1   1       58.84       71.30      1.85 o 
  -3   1   1     3094.96     3357.35     44.78 o 
  -2   1   1     9817.20     9117.28    112.62 o 
  -1   1   1     1163.91     1093.43     23.09 o 
   1   1   1     1359.70     1328.93     23.89 o 
   2   1   1     1049.61     1045.24     14.02 o 
   3   1   1      212.43      233.34      2.41 o 
   4   1   1      164.61      161.48      1.82 o 
   5   1   1      210.45      189.98      2.71 o 
   6   1   1      299.70      252.51      3.45 o 
   7   1   1      279.92      270.67      3.36 o 
   8   1   1      505.03      490.51     11.44 o 
   9   1   1       37.43       36.25      2.51 o 
  10   1   1       42.37       48.84      3.80 o 
 -10   2   1       28.43       33.38      3.50 o 
  -9   2   1        0.67        1.22      1.16 o 
  -8   2   1       30.53       29.88      1.20 o 
  -7   2   1        0.05        2.91      0.87 o 
  -6   2   1      847.46      804.51      9.39 o 
  -5   2   1      464.32      476.04     12.90 o 
  -4   2   1      658.63      839.11      8.95 o 
  -3   2   1      236.18      277.85      3.36 o 
  -2   2   1     1918.13     1989.15     18.26 o 
  -1   2   1      642.65      597.03      4.52 o 
   0   2   1     6014.88     5786.71     57.65 o 
   1   2   1    19775.71    19591.53    371.93 o 
   2   2   1     2647.05     2596.19     25.58 o 
   3   2   1       73.75       77.56      1.42 o 
   4   2   1       23.15       17.38      0.80 o 
   5   2   1      196.43      164.10      2.07 o 
   6   2   1      435.54      382.37      6.69 o 
   7   2   1      278.09      260.58      4.39 o 
   8   2   1        9.93        4.15      0.51 o 
   9   2   1       38.76       35.14      2.24 o 
  10   2   1        3.66        1.13      2.44 o 
 -10   3   1       12.20       13.33      1.91 o 
  -9   3   1       73.66       84.84      3.94 o 
  -8   3   1       33.48       33.52      1.38 o 
  -7   3   1      510.71      457.79      8.34 o 
  -6   3   1       84.42       77.31      2.92 o 
  -5   3   1       14.04       13.72      1.31 o 
  -4   3   1     1024.21     1059.16     18.64 o 
  -3   3   1     1799.68     1924.31     16.86 o 
  -2   3   1       25.98       28.31      0.91 o 
  -1   3   1     2886.70     2851.44     25.69 o 
   0   3   1    13192.21    13166.10    151.15 o 
   1   3   1     4690.40     4516.17     41.11 o 
   2   3   1     1490.00     1472.33     12.55 o 
   3   3   1      818.29      788.10      7.45 o 
   4   3   1      446.60      490.71      5.04 o 
   5   3   1     1220.68     1259.83     10.96 o 
   6   3   1        9.72        8.63      0.69 o 
   7   3   1      420.41      381.19      5.93 o 
   8   3   1        6.03        5.93      1.67 o 
   9   3   1      368.37      383.65     18.66 o 
  -9   4   1        8.62        7.56      1.65 o 
  -8   4   1       47.27       31.71      1.30 o 
  -7   4   1       95.53       88.81      2.30 o 
  -6   4   1      701.97      697.63     11.13 o 
  -5   4   1       43.82       36.01      1.63 o 
  -4   4   1      126.57      134.53      2.29 o 
  -3   4   1     3159.19     3335.20     32.08 o 
  -2   4   1      486.99      488.39      4.21 o 
  -1   4   1     2824.77     2966.24     27.65 o 
   0   4   1     3945.23     3857.77     34.56 o 
   1   4   1     3512.40     3768.55     36.79 o 
   2   4   1     2744.75     2972.44     28.10 o 
   3   4   1        6.08        2.54      0.66 o 
   4   4   1      257.93      286.73      2.88 o 
   5   4   1        4.92        5.85      1.02 o 
   6   4   1      644.55      603.80      7.84 o 
   7   4   1       29.31       28.70      3.72 o 
   8   4   1       71.08       76.98      3.04 o 
   9   4   1        1.82        0.74      1.95 o 
  -9   5   1      129.32      135.50      3.44 o 
  -8   5   1        5.58        5.26      1.33 o 
  -7   5   1      116.45      112.29      6.62 o 
  -6   5   1      104.28      105.84      3.55 o 
  -5   5   1      156.47      173.63      3.34 o 
  -4   5   1       51.10       44.13      1.45 o 
  -3   5   1      458.55      457.37      4.50 o 
  -2   5   1      452.95      528.33      6.19 o 
  -1   5   1       38.16       66.23      1.70 o 
   0   5   1       14.15       18.21      0.90 o 
   1   5   1      717.34      837.12      7.31 o 
   2   5   1     1284.98     1283.21     10.49 o 
   3   5   1     1283.26     1280.46     11.38 o 
   4   5   1        7.64        6.99      0.81 o 
   5   5   1        0.17       -0.60      0.60 o 
   6   5   1       34.65       23.47      2.69 o 
   7   5   1       42.34       39.76      1.99 o 
   8   5   1       89.60       95.09      3.15 o 
   9   5   1       66.99       75.14      2.83 o 
  -9   6   1        9.56        9.53      3.40 o 
  -8   6   1       16.09       14.28      1.36 o 
  -7   6   1        6.35        5.69      0.88 o 
  -6   6   1       90.83       95.07      3.24 o 
  -5   6   1       53.67       56.03      2.41 o 
  -4   6   1      645.93      631.21      7.88 o 
  -3   6   1       15.57       17.09      0.97 o 
  -2   6   1        0.21        0.75      0.64 o 
  -1   6   1     1345.34     1365.55     12.11 o 
   0   6   1       23.51       53.88      1.63 o 
   1   6   1     1731.75     1893.99     17.80 o 
   2   6   1        3.63        3.32      1.17 o 
   3   6   1        0.00        1.22      0.97 o 
   4   6   1      242.79      234.70      2.87 o 
   5   6   1        0.70        0.48      0.76 o 
   6   6   1       51.06       50.92      2.41 o 
   7   6   1      103.82      107.70      2.77 o 
   8   6   1        0.88       -0.39      1.75 o 
   9   6   1       47.74       58.77      2.74 o 
  -8   7   1       92.48       88.07      5.09 o 
  -7   7   1       60.18       58.61      1.49 o 
  -6   7   1      219.44      218.37      3.06 o 
  -5   7   1       11.83       10.52      1.24 o 
  -4   7   1      167.59      176.14      2.41 o 
  -3   7   1       44.35       45.44      1.79 o 
  -2   7   1       14.58       12.90      1.36 o 
  -1   7   1       17.42       25.59      2.28 o 
   0   7   1      463.15      507.03      4.98 o 
   1   7   1        1.52        2.72      1.09 o 
   2   7   1     1116.06     1040.29     10.07 o 
   3   7   1       30.15       30.58      2.16 o 
   4   7   1       29.83       26.92      2.39 o 
   5   7   1       98.52       90.80      2.29 o 
   6   7   1        4.99        5.38      0.69 o 
   7   7   1        5.81        5.40      2.17 o 
   8   7   1       75.82       76.69      3.07 o 
  -8   8   1        0.03        1.59      3.17 o 
  -7   8   1        6.86        4.52      2.59 o 
  -6   8   1        0.01       -0.76      1.15 o 
  -5   8   1      717.22      733.49      8.61 o 
  -4   8   1       38.62       37.18      2.33 o 
  -3   8   1      818.02      819.98      9.02 o 
  -2   8   1       34.08       31.84      1.86 o 
  -1   8   1      592.48      618.56      6.33 o 
   0   8   1       12.80       24.73      2.88 o 
   1   8   1      439.73      425.74      4.79 o 
   2   8   1      323.74      304.79      3.88 o 
   3   8   1      165.83      143.07      2.52 o 
   4   8   1        0.06        0.89      1.03 o 
   5   8   1      211.85      206.66      4.83 o 
   6   8   1       55.34       51.84      2.90 o 
   7   8   1       45.38       38.62      6.86 o 
   8   8   1        0.00       -0.10      3.42 o 
  -7   9   1       55.76       56.42      4.68 o 
  -6   9   1       60.25       58.65      2.90 o 
  -5   9   1       16.33       18.32      1.58 o 
  -4   9   1       11.33       11.44      0.91 o 
  -3   9   1       12.40       12.56      1.52 o 
  -2   9   1      480.05      450.82      5.14 o 
  -1   9   1       33.80       37.29      1.76 o 
   0   9   1       14.04       12.50      1.57 o 
   1   9   1       52.78       55.05      2.03 o 
   2   9   1      654.15      636.01     10.08 o 
   3   9   1       23.45       27.33      2.20 o 
   4   9   1      861.98      851.91      9.55 o 
   5   9   1       86.01      100.20      3.10 o 
   6   9   1        5.92        5.02      1.86 o 
   7   9   1       33.36       41.13      4.93 o 
  -7  10   1       61.82       82.51     10.09 o 
  -6  10   1      156.87      154.83     11.87 o 
  -5  10   1        0.52        2.09      1.80 o 
  -4  10   1      127.31      131.42      2.35 o 
  -3  10   1       12.20       15.33      1.27 o 
  -2  10   1        8.26        6.99      1.41 o 
  -1  10   1       65.72       60.55      2.12 o 
   0  10   1      351.67      349.70      4.40 o 
   1  10   1       17.75       16.71      1.62 o 
   2  10   1        0.12       -0.22      0.97 o 
   3  10   1        3.66        4.33      1.15 o 
   4  10   1        0.01       -0.52      0.99 o 
   5  10   1      226.65      222.91      8.19 o 
   6  10   1      238.66      258.85      9.16 o 
  -6  11   1        0.21        1.27      3.61 o 
  -5  11   1        3.38        0.34      2.48 o 
  -4  11   1       13.50       15.79      3.34 o 
  -3  11   1      101.11      106.44      2.78 o 
  -2  11   1      133.65      128.49      2.69 o 
  -1  11   1        1.76        0.01      0.98 o 
   0  11   1       59.73       66.67      2.31 o 
   1  11   1       46.64       44.03      2.37 o 
   2  11   1       14.54       18.25      1.52 o 
   3  11   1      180.14      189.81      6.51 o 
   4  11   1        2.51        1.50      1.17 o 
   5  11   1       25.90       27.27      3.16 o 
   6  11   1       14.03       12.54      5.35 o 
  -5  12   1        0.21       -4.23      6.08 o 
  -4  12   1       10.11        8.61      2.82 o 
  -3  12   1       37.67       38.66      2.57 o 
  -2  12   1       10.35       14.77      1.78 o 
  -1  12   1        0.16        1.50      1.21 o 
   0  12   1        0.18       -1.07      1.42 o 
   1  12   1        0.40        2.52      1.42 o 
   2  12   1       11.68       13.23      1.83 o 
   3  12   1        5.25        3.62      1.52 o 
   4  12   1        8.58       13.12      2.38 o 
  -3  13   1       21.47       22.42      3.24 o 
  -2  13   1       32.79       31.95      4.29 o 
  -1  13   1       22.57       29.67      2.29 o 
   0  13   1       12.42       11.33      1.76 o 
   1  13   1        6.83        8.58      1.71 o 
   2  13   1       37.29       45.97      3.03 o 
   3  13   1        0.24        3.30      3.03 o 
 -10   0   2       15.24       17.83      4.66 o 
  -8   0   2       16.24        9.61      1.43 o 
  -6   0   2      119.60      136.98      4.71 o 
  -4   0   2     7345.43     7645.75    151.09 o 
  -2   0   2     4272.26     4059.58     65.92 o 
   2   0   2     2580.75     2630.86     38.90 o 
   4   0   2      272.93      234.93      4.13 o 
   6   0   2     1191.82     1074.46     19.55 o 
   8   0   2       36.56       38.03      6.05 o 
  10   0   2        7.46        3.70      3.75 o 
 -10   1   2       12.92       11.85      2.17 o 
  -9   1   2       43.70       49.94      2.54 o 
  -8   1   2      213.52      180.71      3.46 o 
  -7   1   2      311.15      321.95      6.03 o 
  -6   1   2        0.03        2.10      0.89 o 
  -5   1   2        6.94        8.82      1.04 o 
  -4   1   2       18.90       19.97      1.30 o 
  -3   1   2      107.76       86.37      1.64 o 
  -2   1   2     2404.32     2534.77     27.73 o 
  -1   1   2     8581.86     7803.18    236.70 o 
   1   1   2       11.73       13.63      0.44 o 
   2   1   2     1437.22     1393.29     20.12 o 
   3   1   2      922.92      908.50      7.48 o 
   4   1   2        6.27        8.67      0.64 o 
   5   1   2      164.87      162.25      1.95 o 
   6   1   2       74.91       66.64      1.86 o 
   7   1   2       85.59       87.26      2.19 o 
   8   1   2       39.73       44.97      3.11 o 
   9   1   2      250.00      263.88      7.76 o 
  10   1   2      151.25      175.91      4.59 o 
 -10   2   2       14.55       17.05      3.08 o 
  -9   2   2       16.07       18.79      2.17 o 
  -8   2   2       49.73       53.11      2.11 o 
  -7   2   2       38.69       34.26      1.71 o 
  -6   2   2      182.59      206.36      5.33 o 
  -5   2   2      458.82      478.04      7.82 o 
  -4   2   2      594.27      579.01     13.91 o 
  -3   2   2       61.22       70.25      1.31 o 
  -2   2   2      634.29      663.89      6.34 o 
  -1   2   2      175.54      146.37      2.31 o 
   0   2   2     3080.49     3017.93     29.24 o 
   1   2   2        2.92        2.51      0.73 o 
   2   2   2     1175.14     1159.70     26.03 o 
   3   2   2      992.83     1028.68      9.78 o 
   4   2   2      616.09      621.93      8.52 o 
   5   2   2        3.49        1.84      0.50 o 
   6   2   2        3.39        4.14      1.29 o 
   7   2   2       21.20       19.78      1.61 o 
   8   2   2        2.71        2.70      2.10 o 
   9   2   2       72.22       68.69      3.06 o 
  10   2   2       60.65       67.70      4.42 o 
 -10   3   2       14.52       17.79      2.32 o 
  -9   3   2       19.77       21.12      2.30 o 
  -8   3   2      144.01      139.24      2.64 o 
  -7   3   2       31.08       30.67      1.21 o 
  -6   3   2      260.61      251.80      4.86 o 
  -5   3   2      122.17      117.12      3.01 o 
  -4   3   2     1003.67     1019.90     11.10 o 
  -3   3   2     2849.75     2986.04     30.79 o 
  -2   3   2     1649.75     1760.33     15.47 o 
  -1   3   2       36.01       32.76      0.79 o 
   0   3   2       17.13       19.94      1.13 o 
   1   3   2     1446.22     1535.97     13.03 o 
   2   3   2      245.13      199.06      2.98 o 
   3   3   2      899.46      994.58      8.18 o 
   4   3   2       75.52       91.56      1.86 o 
   5   3   2       37.22       41.83      2.14 o 
   6   3   2       75.29       55.24      1.88 o 
   7   3   2       63.71       56.32      2.40 o 
   8   3   2      233.50      222.17      5.98 o 
   9   3   2        2.80        0.72      2.06 o 
  -9   4   2        0.61       -1.31      1.35 o 
  -8   4   2        2.49        1.03      1.14 o 
  -7   4   2      178.18      182.63      3.97 o 
  -6   4   2       41.46       48.31      2.24 o 
  -5   4   2      194.49      190.81      3.34 o 
  -4   4   2      247.29      236.15      3.11 o 
  -3   4   2     1254.42     1321.53     11.38 o 
  -2   4   2     1306.24     1307.49     10.88 o 
  -1   4   2      189.38      183.14      2.21 o 
   0   4   2        1.10        0.09      0.69 o 
   1   4   2     2371.76     2488.07     22.65 o 
   2   4   2     1208.57     1317.21     12.43 o 
   3   4   2      387.82      399.84      7.24 o 
   4   4   2        3.68        2.70      0.65 o 
   5   4   2       27.52       31.74      1.74 o 
   6   4   2       33.77       43.79      1.93 o 
   7   4   2      190.15      196.39      3.31 o 
   8   4   2        7.44       10.88      2.64 o 
   9   4   2      173.46      173.18      6.55 o 
  -9   5   2       15.29       17.56      1.87 o 
  -8   5   2      337.74      327.66      9.82 o 
  -7   5   2      135.09      124.90      3.88 o 
  -6   5   2      227.20      199.29      3.35 o 
  -5   5   2        8.96        8.87      1.22 o 
  -4   5   2       82.48       82.11      1.31 o 
  -3   5   2       20.39       23.15      1.15 o 
  -2   5   2      163.22      147.18      2.17 o 
  -1   5   2      778.78      871.88     10.92 o 
   0   5   2      242.92      248.32      2.37 o 
   1   5   2     1271.30     1256.45     26.88 o 
   2   5   2      766.18      783.99      8.09 o 
   3   5   2      195.95      186.07      2.36 o 
   4   5   2      678.11      677.57      7.67 o 
   5   5   2      117.55      116.65      2.74 o 
   6   5   2      354.60      347.11      6.00 o 
   7   5   2        2.63        2.34      1.87 o 
   8   5   2      302.44      302.96      6.98 o 
   9   5   2       15.91       20.38      3.14 o 
  -9   6   2        5.89        4.53      2.58 o 
  -8   6   2        8.68       14.03      1.63 o 
  -7   6   2       42.18       44.16      2.26 o 
  -6   6   2        9.65       10.14      1.50 o 
  -5   6   2      221.06      228.80      3.66 o 
  -4   6   2      145.65      159.49      2.77 o 
  -3   6   2        0.98        0.63      0.52 o 
  -2   6   2        0.38        1.56      0.69 o 
  -1   6   2       25.84       18.47      1.21 o 
   0   6   2     2387.45     2380.52     19.98 o 
   1   6   2     1282.31     1340.10     12.28 o 
   2   6   2     1298.00     1398.41     13.80 o 
   3   6   2      140.39      128.50      2.29 o 
   4   6   2       95.33      105.71      2.20 o 
   5   6   2       33.24       37.36      1.56 o 
   6   6   2       16.19       17.41      1.67 o 
   7   6   2      138.06      130.86      3.85 o 
   8   6   2        3.04        4.31      1.81 o 
   9   6   2       47.18       62.65      6.12 o 
  -8   7   2       20.26       23.20      3.88 o 
  -7   7   2      109.99      117.84      4.91 o 
  -6   7   2       61.81       54.64      1.54 o 
  -5   7   2      291.25      273.99      5.37 o 
  -4   7   2        0.91        1.55      0.56 o 
  -3   7   2      748.26      716.10      7.94 o 
  -2   7   2      376.33      357.35      3.50 o 
  -1   7   2        1.26        4.17      1.00 o 
   0   7   2      432.38      463.04      4.49 o 
   1   7   2        1.69        0.13      0.97 o 
   2   7   2       35.71       46.84      1.73 o 
   3   7   2     1994.90     1992.07     21.32 o 
   4   7   2      835.93      828.16     16.72 o 
   5   7   2      330.31      348.52      3.93 o 
   6   7   2       36.64       41.89      3.34 o 
   7   7   2       37.12       41.73      5.33 o 
   8   7   2        0.63        1.00      1.80 o 
  -8   8   2        8.90       10.47      3.66 o 
  -7   8   2       18.54       25.33      4.18 o 
  -6   8   2      228.63      236.69      5.06 o 
  -5   8   2       25.98       23.23      1.75 o 
  -4   8   2       75.04       73.53      1.41 o 
  -3   8   2       67.67       69.82      1.52 o 
  -2   8   2       10.81        8.80      1.00 o 
  -1   8   2       11.76        6.04      1.21 o 
   0   8   2     1410.36     1399.52     16.26 o 
   1   8   2      513.80      513.01      5.74 o 
   2   8   2        1.94        1.67      1.29 o 
   3   8   2       48.69       43.32      1.98 o 
   4   8   2      347.22      316.02      4.81 o 
   5   8   2      152.94      144.68      2.52 o 
   6   8   2       50.71       53.94      3.33 o 
   7   8   2        7.86       10.21      1.52 o 
   8   8   2       42.09       59.82      5.09 o 
  -7   9   2       28.67       40.22      3.95 o 
  -6   9   2        0.00       -0.38      1.93 o 
  -5   9   2        2.72        2.78      0.84 o 
  -4   9   2        8.61       11.67      0.75 o 
  -3   9   2       28.54       28.55      1.60 o 
  -2   9   2        3.47        7.68      1.00 o 
  -1   9   2      236.41      204.09      3.10 o 
   0   9   2        2.31        2.85      1.07 o 
   1   9   2      404.38      377.20      6.90 o 
   2   9   2       12.16       18.66      1.50 o 
   3   9   2       67.71       73.06      2.98 o 
   4   9   2      281.80      265.45      3.75 o 
   5   9   2        3.14        2.93      1.13 o 
   6   9   2        3.73        5.00      1.40 o 
   7   9   2       43.85       51.99      3.31 o 
  -7  10   2       59.26       45.01      4.44 o 
  -6  10   2        0.05        0.58      1.47 o 
  -5  10   2      190.88      190.74      4.81 o 
  -4  10   2       80.09       75.72      1.59 o 
  -3  10   2        2.16        2.43      0.80 o 
  -2  10   2        0.15        0.20      0.92 o 
  -1  10   2        8.59       10.14      1.63 o 
   0  10   2       16.06       22.50      2.96 o 
   1  10   2        5.48       12.50      2.00 o 
   2  10   2       13.55       20.53      2.27 o 
   3  10   2        0.28        0.34      0.97 o 
   4  10   2       77.83       75.28      2.33 o 
   5  10   2       40.81       42.49      1.79 o 
   6  10   2       35.79       36.27      2.66 o 
  -6  11   2       19.30       36.58      8.88 o 
  -5  11   2        0.38        0.64      2.03 o 
  -4  11   2      109.10      106.65      5.09 o 
  -3  11   2        5.92        3.74      1.04 o 
  -2  11   2       12.48       13.84      1.71 o 
  -1  11   2        0.39        1.08      1.01 o 
   0  11   2        0.35        0.20      1.39 o 
   1  11   2       11.41       16.77      2.71 o 
   2  11   2       26.53       28.74      2.88 o 
   3  11   2        0.82        0.49      1.30 o 
   4  11   2       31.77       37.95      2.04 o 
   5  11   2       14.32       11.93      1.52 o 
  -5  12   2       33.00       50.74      7.27 o 
  -4  12   2       22.34       24.67      3.92 o 
  -3  12   2        9.96       17.93      3.89 o 
  -2  12   2        5.21        6.54      1.54 o 
  -1  12   2        2.61        3.90      1.47 o 
   0  12   2        2.69        0.24      1.28 o 
   1  12   2       42.91       49.89      3.10 o 
   2  12   2        2.63        3.05      1.48 o 
   3  12   2       49.91       50.78      1.95 o 
   4  12   2       17.30       20.28      4.74 o 
  -3  13   2        0.28        0.58      2.47 o 
  -2  13   2       46.78       50.68      3.62 o 
  -1  13   2        4.37        7.18      1.80 o 
   0  13   2        0.40        2.30      1.76 o 
   1  13   2       11.09       13.04      1.84 o 
   2  13   2        1.16        1.28      1.70 o 
   3  13   2        2.97        3.85      1.70 o 
  -9   0   3        0.74        0.47      1.32 o 
  -7   0   3      316.07      332.30     12.31 o 
  -5   0   3     1344.18     1467.06     26.43 o 
  -3   0   3     2109.99     2131.63     44.85 o 
  -1   0   3     4831.97     4566.68    145.57 o 
   1   0   3      663.43      658.93     13.71 o 
   3   0   3        1.23        0.73      0.97 o 
   5   0   3       23.98       21.74      3.51 o 
   7   0   3      347.80      313.89     10.68 o 
   9   0   3       31.17       35.09      5.54 o 
 -10   1   3       16.36       20.67      3.75 o 
  -9   1   3       11.41       18.13      1.94 o 
  -8   1   3        2.17        2.82      0.90 o 
  -7   1   3      143.95      120.60      2.59 o 
  -6   1   3      402.45      415.16      5.43 o 
  -5   1   3        3.65       10.68      1.25 o 
  -4   1   3      300.73      295.51      4.66 o 
  -3   1   3     1136.02     1113.59     11.34 o 
  -2   1   3      223.34      233.64      4.27 o 
  -1   1   3     8679.38     8330.14    110.20 o 
   0   1   3     1614.76     1586.22     28.15 o 
   1   1   3     3057.06     2977.98     35.10 o 
   2   1   3     3203.59     3183.45     32.51 o 
   3   1   3       12.19        8.34      1.32 o 
   4   1   3      368.70      338.41      4.47 o 
   5   1   3      177.90      164.44      3.17 o 
   6   1   3      511.58      473.98      9.38 o 
   7   1   3      224.09      208.31      5.83 o 
   8   1   3      197.08      202.53      6.57 o 
   9   1   3        5.20        6.09      2.34 o 
  10   1   3       22.57       21.48      2.95 o 
 -10   2   3        4.04        2.70      1.45 o 
  -9   2   3       11.96       11.52      1.32 o 
  -8   2   3        0.41        3.59      1.00 o 
  -7   2   3        6.68        8.40      1.12 o 
  -6   2   3      828.88      851.27     15.18 o 
  -5   2   3       62.61       47.79      2.01 o 
  -4   2   3      103.13      125.09      2.10 o 
  -3   2   3       90.93       97.93      1.35 o 
  -2   2   3     1124.58     1106.53     13.56 o 
  -1   2   3      437.80      470.47      7.82 o 
   0   2   3     3715.21     3630.49     36.95 o 
   1   2   3     1003.70     1025.97     10.22 o 
   2   2   3      630.42      682.20      7.49 o 
   3   2   3     1862.68     2019.33     22.09 o 
   4   2   3      135.34      172.49      3.15 o 
   5   2   3      109.21      102.37      2.59 o 
   6   2   3      383.40      379.78      6.95 o 
   7   2   3      255.98      262.41      7.94 o 
   8   2   3      182.83      190.48     13.67 o 
   9   2   3       22.14       20.59      3.37 o 
 -10   3   3        2.35       -1.44      1.44 o 
  -9   3   3      212.50      208.70      3.97 o 
  -8   3   3      237.25      237.38      3.52 o 
  -7   3   3        4.88        4.77      0.89 o 
  -6   3   3       19.37       21.16      1.53 o 
  -5   3   3      215.70      229.08      3.54 o 
  -4   3   3      793.37      864.30     11.98 o 
  -3   3   3     1787.10     1792.75     16.51 o 
  -2   3   3     1013.12      972.61     10.23 o 
  -1   3   3     2964.94     3217.62     33.36 o 
   0   3   3    10315.85    10158.65    130.46 o 
   1   3   3     6617.47     6805.27     79.79 o 
   2   3   3     1105.36     1196.93     11.91 o 
   3   3   3     2184.94     2301.52     41.35 o 
   4   3   3        0.64        2.96      1.08 o 
   5   3   3       31.09       34.77      1.65 o 
   6   3   3      225.73      209.62      4.99 o 
   7   3   3       31.28       28.14      2.81 o 
   8   3   3       25.98       27.07      3.96 o 
   9   3   3      159.04      166.14      5.83 o 
  -9   4   3       11.59       11.54      2.23 o 
  -8   4   3       88.07       97.79      2.91 o 
  -7   4   3       46.92       42.83      3.77 o 
  -6   4   3      225.24      232.53      3.65 o 
  -5   4   3       46.68       47.26      1.91 o 
  -4   4   3      184.25      200.17      2.60 o 
  -3   4   3       11.48        7.81      0.70 o 
  -2   4   3        0.78        2.60      0.39 o 
  -1   4   3        5.23        7.62      0.72 o 
   0   4   3      113.74      138.69      1.99 o 
   1   4   3      117.11      127.21      1.66 o 
   2   4   3     2771.78     2981.72     30.96 o 
   3   4   3       36.60       36.40      0.86 o 
   4   4   3        0.10        0.15      1.01 o 
   5   4   3     1181.29     1227.92     17.92 o 
   6   4   3      623.62      607.25      7.04 o 
   7   4   3        5.37        4.83      1.60 o 
   8   4   3        1.39        2.34      2.42 o 
   9   4   3        5.61        4.52      2.97 o 
  -9   5   3       69.75       68.44      8.74 o 
  -8   5   3        5.41        8.46      1.04 o 
  -7   5   3      195.79      203.96      4.83 o 
  -6   5   3       67.90       74.74      1.74 o 
  -5   5   3      117.25      128.62      1.73 o 
  -4   5   3        9.60       14.72      1.32 o 
  -3   5   3       42.77       25.93      0.83 o 
  -2   5   3       37.36       36.03      1.00 o 
  -1   5   3      253.80      314.21      3.03 o 
   0   5   3      421.57      452.87      6.05 o 
   1   5   3     4324.41     4374.65     44.71 o 
   2   5   3       18.70       27.25      2.42 o 
   3   5   3      262.67      246.39      2.95 o 
   4   5   3       36.89       36.74      1.29 o 
   5   5   3      146.23      145.30      2.83 o 
   6   5   3       26.53       20.99      1.91 o 
   7   5   3       19.59       20.85      2.73 o 
   8   5   3        0.25       -0.93      1.86 o 
   9   5   3       95.05      114.58      7.77 o 
  -9   6   3        4.49        3.85      2.57 o 
  -8   6   3        6.81        3.74      2.92 o 
  -7   6   3       41.85       44.18      1.68 o 
  -6   6   3       37.33       36.75      2.08 o 
  -5   6   3       31.13       27.95      2.33 o 
  -4   6   3      204.02      203.73      2.87 o 
  -3   6   3        1.54        1.53      0.58 o 
  -2   6   3     1337.54     1434.85     12.73 o 
  -1   6   3       76.80       81.90      2.61 o 
   0   6   3       24.65       15.56      1.21 o 
   1   6   3      795.68      796.19      7.66 o 
   2   6   3       86.00       71.04      3.01 o 
   3   6   3       47.33       42.92      1.78 o 
   4   6   3      103.08       98.09      2.64 o 
   5   6   3      444.53      423.84      7.15 o 
   6   6   3      108.57      117.42      3.12 o 
   7   6   3       11.42       14.17      1.69 o 
   8   6   3        3.93        1.99      1.76 o 
   9   6   3       17.57       17.49      3.62 o 
  -8   7   3       81.16       72.83      6.18 o 
  -7   7   3        3.40        3.37      2.97 o 
  -6   7   3        3.01        1.15      1.11 o 
  -5   7   3       21.97       25.46      0.79 o 
  -4   7   3       25.06       21.03      0.99 o 
  -3   7   3        6.72        8.10      0.76 o 
  -2   7   3      245.61      238.71      2.72 o 
  -1   7   3      240.93      210.78      2.71 o 
   0   7   3       34.03       32.18      1.59 o 
   1   7   3       15.95       24.68      1.68 o 
   2   7   3     1332.43     1310.35     13.84 o 
   3   7   3        2.54        3.41      1.60 o 
   4   7   3       25.84       24.70      1.40 o 
   5   7   3        1.11        0.67      0.86 o 
   6   7   3        8.82        9.06      1.67 o 
   7   7   3        6.79        5.98      1.51 o 
   8   7   3       90.74      105.11      6.31 o 
  -8   8   3       52.55       57.29      6.16 o 
  -7   8   3       13.35       11.07      2.53 o 
  -6   8   3        6.71        6.68      1.95 o 
  -5   8   3      170.57      158.85      3.70 o 
  -4   8   3      385.50      386.85      6.47 o 
  -3   8   3        0.43        1.52      0.92 o 
  -2   8   3       82.68       87.83      1.89 o 
  -1   8   3      435.38      418.43      4.37 o 
   0   8   3       30.07       25.48      1.63 o 
   1   8   3      602.09      573.98      6.58 o 
   2   8   3      161.28      155.51      3.24 o 
   3   8   3        0.02       -0.72      0.99 o 
   4   8   3       19.61       19.35      1.35 o 
   5   8   3       34.03       43.79      1.83 o 
   6   8   3        0.29        0.03      1.72 o 
   7   8   3        0.01       -1.38      1.73 o 
   8   8   3        9.36       21.72      5.34 o 
  -7   9   3        6.16        5.50      4.79 o 
  -6   9   3       17.45       17.79      2.11 o 
  -5   9   3       18.17       13.30      2.10 o 
  -4   9   3        6.36        6.20      0.51 o 
  -3   9   3       47.39       50.81      1.52 o 
  -2   9   3      298.21      272.10      3.14 o 
  -1   9   3       45.19       42.79      1.58 o 
   0   9   3        9.81        6.21      1.37 o 
   1   9   3        5.44        6.25      1.45 o 
   2   9   3      186.07      173.60      4.09 o 
   3   9   3       71.70       74.31      2.02 o 
   4   9   3       62.18       62.90      2.27 o 
   5   9   3        0.59       -0.45      1.03 o 
   6   9   3        3.49        4.33      1.39 o 
   7   9   3        2.88        4.20      2.18 o 
  -7  10   3       13.81       14.92      4.10 o 
  -6  10   3        8.53       11.89      2.42 o 
  -5  10   3       27.10       36.03      2.74 o 
  -4  10   3       24.30       20.39      1.62 o 
  -3  10   3       33.79       30.23      1.15 o 
  -2  10   3       60.94       60.09      1.95 o 
  -1  10   3      160.76      147.52      3.77 o 
   0  10   3        0.46        1.47      1.28 o 
   1  10   3       77.24       75.03      2.21 o 
   2  10   3       50.13       53.50      2.31 o 
   3  10   3        0.02        0.43      1.18 o 
   4  10   3        0.04        0.09      1.09 o 
   5  10   3       45.36       51.15      2.11 o 
   6  10   3       25.82       38.73      2.65 o 
  -6  11   3       14.20       15.95      2.17 o 
  -5  11   3       37.04       42.09      2.97 o 
  -4  11   3       36.28       37.20      2.64 o 
  -3  11   3        6.06        3.54      1.42 o 
  -2  11   3       69.61       59.08      3.48 o 
  -1  11   3        2.58        1.22      1.43 o 
   0  11   3       38.06       32.49      2.11 o 
   1  11   3       22.05       26.29      2.57 o 
   2  11   3       10.45       10.07      1.89 o 
   3  11   3       27.35       29.92      1.83 o 
   4  11   3       19.58       23.95      1.61 o 
   5  11   3       37.12       37.11      2.04 o 
  -4  12   3        4.66        8.24      2.99 o 
  -3  12   3       13.37       14.78      2.80 o 
  -2  12   3        4.67        5.92      1.41 o 
  -1  12   3        0.05       -0.92      1.36 o 
   0  12   3       34.87       44.55      2.91 o 
   1  12   3        0.22        0.52      1.44 o 
   2  12   3        0.91       -0.61      1.25 o 
   3  12   3        4.79        5.95      1.39 o 
   4  12   3       11.21        7.63      1.69 o 
  -3  13   3       28.39       33.05      3.46 o 
  -2  13   3        0.14       -2.33      2.65 o 
  -1  13   3        0.74        1.65      1.52 o 
   0  13   3        1.80        5.30      2.03 o 
   1  13   3        1.30        3.40      1.62 o 
   2  13   3       27.87       28.60      2.00 o 
 -10   0   4        8.76       12.09      6.42 o 
  -8   0   4       72.31       67.91      4.41 o 
  -6   0   4      480.60      494.32      8.03 o 
  -4   0   4        7.78        1.57      1.59 o 
  -2   0   4      353.65      349.95      5.01 o 
   0   0   4     5670.03     5259.38     90.53 o 
   2   0   4     1203.76     1143.97     17.08 o 
   4   0   4     1147.85     1121.28     16.91 o 
   6   0   4        8.61        2.42      3.55 o 
   8   0   4       13.15        7.72      4.22 o 
 -10   1   4       31.82       36.12      1.98 o 
  -9   1   4      161.73      157.13      4.08 o 
  -8   1   4       55.75       50.56      1.44 o 
  -7   1   4      168.71      154.26      3.81 o 
  -6   1   4      193.74      179.08      2.99 o 
  -5   1   4      202.43      207.81      2.96 o 
  -4   1   4      435.13      493.91      5.83 o 
  -3   1   4     1239.05     1230.51     15.54 o 
  -2   1   4        3.36        6.99      0.69 o 
  -1   1   4       74.66       86.70      1.50 o 
   0   1   4    17711.54    17584.95    282.36 o 
   1   1   4     4667.54     4550.17     55.36 o 
   2   1   4      101.21      120.51      2.66 o 
   3   1   4     2941.03     3002.92     27.86 o 
   4   1   4       42.76       57.75      1.73 o 
   5   1   4       46.56       46.39      1.90 o 
   6   1   4       13.15       10.11      2.96 o 
   7   1   4       16.87       12.79      2.90 o 
   8   1   4      192.38      194.36      8.41 o 
   9   1   4       37.37       34.09      5.77 o 
 -10   2   4       16.51       19.96      1.61 o 
  -9   2   4       35.39       39.10      1.56 o 
  -8   2   4       33.09       38.78      1.36 o 
  -7   2   4      219.52      211.63      3.74 o 
  -6   2   4      163.11      152.86      5.59 o 
  -5   2   4      782.65      781.19      8.46 o 
  -4   2   4     2517.00     2693.40     28.03 o 
  -3   2   4      749.86      770.73      6.78 o 
  -2   2   4      918.30      893.81      8.66 o 
  -1   2   4      149.39      154.49      1.63 o 
   0   2   4     2671.28     2636.35     26.67 o 
   1   2   4       36.23       22.38      1.02 o 
   2   2   4     2624.95     2777.29     27.57 o 
   3   2   4      937.26     1035.92     13.94 o 
   4   2   4       86.29       80.18      2.08 o 
   5   2   4      405.13      353.25      6.49 o 
   6   2   4      108.84      110.16      3.12 o 
   7   2   4       33.15       31.03      3.71 o 
   8   2   4       16.03       17.83      3.50 o 
   9   2   4       27.82       31.77      4.07 o 
 -10   3   4       34.33       38.55      1.88 o 
  -9   3   4        6.15       10.24      1.23 o 
  -8   3   4      123.12      122.30      2.82 o 
  -7   3   4        0.05       -0.59      1.34 o 
  -6   3   4       37.05       36.72      3.00 o 
  -5   3   4        2.00        1.34      0.74 o 
  -4   3   4     1013.12     1042.87      9.62 o 
  -3   3   4       84.00       82.14      1.01 o 
  -2   3   4      379.59      335.01      4.40 o 
  -1   3   4      254.53      302.12      2.72 o 
   0   3   4      642.93      588.33      5.78 o 
   1   3   4       93.21       99.96      1.58 o 
   2   3   4      594.05      558.23      7.19 o 
   3   3   4      235.39      220.16      3.24 o 
   4   3   4       75.56       61.94      1.95 o 
   5   3   4       50.34       39.71      1.89 o 
   6   3   4        4.24        2.38      1.30 o 
   7   3   4       32.90       32.08      4.92 o 
   8   3   4      260.25      246.47     11.94 o 
   9   3   4       19.14       26.58      3.39 o 
  -9   4   4        4.98        3.53      1.61 o 
  -8   4   4        8.36       15.06      1.09 o 
  -7   4   4      335.53      363.48      8.98 o 
  -6   4   4      275.93      259.23      6.90 o 
  -5   4   4       89.52       81.79      1.52 o 
  -4   4   4       66.16       74.50      1.19 o 
  -3   4   4        4.26        4.94      1.32 o 
  -2   4   4      528.00      536.28      7.15 o 
  -1   4   4     1079.94     1063.96      9.58 o 
   0   4   4      173.75      213.13      2.57 o 
   1   4   4       84.59       73.07      2.04 o 
   2   4   4      399.00      384.49      3.28 o 
   3   4   4        5.67        3.65      1.07 o 
   4   4   4       13.02       23.91      1.50 o 
   5   4   4      562.86      532.16      7.01 o 
   6   4   4       46.77       38.87      2.05 o 
   7   4   4        2.99        4.82      1.64 o 
   8   4   4       13.37       14.58      1.92 o 
   9   4   4      135.43      144.61      5.83 o 
  -9   5   4       15.51       15.09      3.95 o 
  -8   5   4      115.20      119.11      3.06 o 
  -7   5   4        2.06        1.73      1.00 o 
  -6   5   4       28.17       28.26      2.15 o 
  -5   5   4       36.41       36.65      1.57 o 
  -4   5   4      101.08       92.92      2.99 o 
  -3   5   4     1741.63     1850.74     21.74 o 
  -2   5   4       24.83       28.62      0.72 o 
  -1   5   4       84.17      107.27      3.08 o 
   0   5   4       11.37        5.91      0.97 o 
   1   5   4        4.23        3.48      0.96 o 
   2   5   4       53.99       87.27      1.49 o 
   3   5   4       21.80       26.50      1.50 o 
   4   5   4      135.22      134.08      3.04 o 
   5   5   4        0.20        2.17      1.53 o 
   6   5   4       84.98       84.96      2.61 o 
   7   5   4       12.39       14.81      1.70 o 
   8   5   4       23.63       26.61      2.85 o 
   9   5   4       84.07       97.12      5.44 o 
  -9   6   4       55.37       65.31     13.08 o 
  -8   6   4      177.17      193.63      8.14 o 
  -7   6   4        7.36        5.29      0.85 o 
  -6   6   4        0.72        0.91      0.45 o 
  -5   6   4       77.38       80.87      3.09 o 
  -4   6   4     1422.97     1395.65     17.94 o 
  -3   6   4      388.31      429.06      6.08 o 
  -2   6   4      567.27      626.53      8.36 o 
  -1   6   4      268.31      235.71      3.71 o 
   0   6   4      123.04      124.29      2.21 o 
   1   6   4      253.15      259.31      3.10 o 
   2   6   4      655.16      620.24      8.41 o 
   3   6   4       78.32       72.64      2.19 o 
   4   6   4      464.86      444.01      7.44 o 
   5   6   4      104.21       95.88      2.65 o 
   6   6   4       33.40       29.33      3.00 o 
   7   6   4      160.80      155.09      3.39 o 
   8   6   4        1.21        0.38      1.62 o 
  -8   7   4        3.94        2.79      3.11 o 
  -7   7   4       65.59       69.62      5.98 o 
  -6   7   4      222.95      211.67      8.00 o 
  -5   7   4      117.93      110.71      3.55 o 
  -4   7   4       20.85       21.21      2.54 o 
  -3   7   4        9.68        7.91      0.55 o 
  -2   7   4       66.80       80.77      2.47 o 
  -1   7   4        0.21       -0.34      1.03 o 
   0   7   4       32.97       31.17      1.41 o 
   1   7   4       12.83       10.93      1.16 o 
   2   7   4      384.59      380.57      4.78 o 
   3   7   4     1031.23     1034.94     12.58 o 
   4   7   4      223.67      227.45      3.36 o 
   5   7   4      299.07      291.79      4.59 o 
   6   7   4        0.40       -1.09      1.89 o 
   7   7   4       45.01       45.75      2.28 o 
   8   7   4        1.07        2.66      2.27 o 
  -8   8   4        6.79        7.86      4.74 o 
  -7   8   4        0.10       -0.44      1.80 o 
  -6   8   4       49.36       55.68      3.76 o 
  -5   8   4        0.02       -0.69      2.02 o 
  -4   8   4        3.65        3.09      2.01 o 
  -3   8   4      217.53      211.32      7.32 o 
  -2   8   4       99.59      104.81      2.89 o 
  -1   8   4        0.18        0.66      1.22 o 
   0   8   4      707.43      673.92     10.29 o 
   1   8   4      533.98      511.03      6.41 o 
   2   8   4      214.47      198.05      3.71 o 
   3   8   4      122.38      118.40      2.67 o 
   4   8   4       62.60       54.18      1.59 o 
   5   8   4       44.78       50.17      1.60 o 
   6   8   4       72.11       76.56      2.67 o 
   7   8   4        0.14        1.73      1.64 o 
  -7   9   4      196.93      199.14      8.98 o 
  -6   9   4        6.71        4.96      2.53 o 
  -5   9   4        3.84        4.98      1.99 o 
  -4   9   4       19.23       17.52      2.31 o 
  -3   9   4       59.92       58.07      1.29 o 
  -2   9   4      187.62      172.94      2.97 o 
  -1   9   4       87.39       79.85      2.94 o 
   0   9   4       23.85       21.00      1.78 o 
   1   9   4      468.48      462.59      7.48 o 
   2   9   4      107.23       98.66      2.84 o 
   3   9   4      229.56      223.30      3.72 o 
   4   9   4       63.01       62.92      2.15 o 
   5   9   4       54.60       57.55      1.71 o 
   6   9   4       26.89       31.70      3.00 o 
   7   9   4       24.56       30.05      4.26 o 
  -6  10   4       15.16       17.99      3.01 o 
  -5  10   4       12.11       21.01      3.24 o 
  -4  10   4        1.33        1.08      1.66 o 
  -3  10   4        1.10        1.02      0.99 o 
  -2  10   4       18.33       17.75      2.83 o 
  -1  10   4      204.97      199.45      4.21 o 
   0  10   4      273.13      272.51      4.48 o 
   1  10   4        8.47       10.52      1.69 o 
   2  10   4       35.91       35.94      1.91 o 
   3  10   4       19.53       16.56      1.48 o 
   4  10   4       85.74       81.46      2.34 o 
   5  10   4        5.52        9.77      2.76 o 
   6  10   4       16.71       15.24      2.00 o 
  -6  11   4        2.65        3.18      2.70 o 
  -5  11   4       36.24       46.34      3.33 o 
  -4  11   4       41.23       45.23      2.80 o 
  -3  11   4       69.74       71.43      2.99 o 
  -2  11   4        0.49       -1.30      1.30 o 
  -1  11   4       15.58       16.69      1.79 o 
   0  11   4       80.15       77.92      2.86 o 
   1  11   4        5.61       10.53      1.79 o 
   2  11   4       73.27       78.88      2.72 o 
   3  11   4       27.04       31.21      2.95 o 
   4  11   4       79.49       83.78      4.33 o 
   5  11   4       17.52       20.92      2.91 o 
  -4  12   4        0.90       -0.23      2.04 o 
  -3  12   4        1.52        4.21      2.41 o 
  -2  12   4       13.96       15.81      2.48 o 
  -1  12   4        6.41        7.69      1.63 o 
   0  12   4        2.24        2.36      1.85 o 
   1  12   4       57.47       58.25      3.32 o 
   2  12   4        8.76        6.74      1.64 o 
   3  12   4        5.42        8.23      2.34 o 
   4  12   4        1.54        1.16      1.46 o 
  -3  13   4        0.17        1.24      8.08 o 
  -2  13   4       33.24       49.78      3.55 o 
  -1  13   4       19.85       17.86      2.85 o 
   0  13   4        0.09        0.59      1.62 o 
   1  13   4       40.66       49.99      2.82 o 
   2  13   4        0.88       -0.02      1.25 o 
  -9   0   5       20.73       18.36      2.33 o 
  -7   0   5     1392.66     1369.88     39.55 o 
  -5   0   5      966.86      967.70     20.64 o 
  -3   0   5     1191.62     1407.07     19.98 o 
  -1   0   5    23099.90    22105.48   2683.93 o 
   1   0   5       45.86       37.55      2.46 o 
   3   0   5        2.31        8.28      1.06 o 
   5   0   5     1700.19     1657.66     31.73 o 
   7   0   5        4.89        5.15      3.91 o 
   9   0   5        0.90        1.11      6.96 o 
 -10   1   5        6.51        8.26      1.55 o 
  -9   1   5        3.80        6.96      1.13 o 
  -8   1   5       17.85       17.41      1.60 o 
  -7   1   5       72.27       71.85      1.82 o 
  -6   1   5      124.07      127.20      5.49 o 
  -5   1   5      271.80      255.98      4.24 o 
  -4   1   5       74.27       74.34      1.80 o 
  -3   1   5       18.26       17.22      1.02 o 
  -2   1   5     2401.00     2458.14     26.23 o 
  -1   1   5     4645.30     4480.12     54.12 o 
   0   1   5     4346.19     4387.65     54.00 o 
   1   1   5       26.39       20.94      1.73 o 
   2   1   5     3509.03     3441.01     40.68 o 
   3   1   5     1383.53     1389.98     12.29 o 
   4   1   5      737.81      741.96      9.68 o 
   5   1   5      253.75      249.49      3.61 o 
   6   1   5      814.84      754.15     13.61 o 
   7   1   5        0.15       -0.58      2.41 o 
   8   1   5       75.84       82.91      4.82 o 
   9   1   5       24.71       27.11      3.19 o 
 -10   2   5       17.27       12.47      1.71 o 
  -9   2   5        8.63        5.44      1.31 o 
  -8   2   5      193.32      196.04      4.87 o 
  -7   2   5       42.29       40.92      2.18 o 
  -6   2   5     1518.87     1546.57     22.51 o 
  -5   2   5        5.49        5.57      0.99 o 
  -4   2   5      412.28      418.89      5.46 o 
  -3   2   5       25.06       34.00      1.86 o 
  -2   2   5      473.74      412.92      3.69 o 
  -1   2   5     1694.01     1782.35     29.70 o 
   0   2   5        9.59       24.05      1.51 o 
   1   2   5      441.37      420.41      4.90 o 
   2   2   5     1523.51     1805.40     17.89 o 
   3   2   5      362.78      372.12      6.81 o 
   4   2   5       48.25       50.16      1.76 o 
   5   2   5      339.79      338.36      5.10 o 
   6   2   5     1358.47     1299.00     15.68 o 
   7   2   5       82.11       87.86      4.24 o 
   8   2   5       29.41       29.69      6.43 o 
   9   2   5      192.21      211.69      6.10 o 
 -10   3   5       12.55       14.30      4.55 o 
  -9   3   5       74.09       70.54      1.99 o 
  -8   3   5      213.40      209.22      4.69 o 
  -7   3   5       97.78       94.67      3.07 o 
  -6   3   5       88.05       82.49      2.03 o 
  -5   3   5      374.10      352.58      4.25 o 
  -4   3   5      857.49      950.90      9.62 o 
  -3   3   5      205.72      186.86      2.15 o 
  -2   3   5      186.23      226.00      4.20 o 
  -1   3   5      657.20      678.23      6.79 o 
   0   3   5      206.94      214.96      3.03 o 
   1   3   5     1030.64     1015.15     10.72 o 
   2   3   5       66.14       62.66      1.98 o 
   3   3   5      798.78      717.22      8.40 o 
   4   3   5        7.95        9.17      1.44 o 
   5   3   5       65.42       67.61      2.27 o 
   6   3   5       28.37       25.79      1.83 o 
   7   3   5        4.17        3.69      1.57 o 
   8   3   5       22.30       26.19      3.19 o 
   9   3   5      212.75      232.03      8.44 o 
  -9   4   5       10.57        8.58      1.89 o 
  -8   4   5       84.49       90.15      2.80 o 
  -7   4   5      483.15      485.59     11.02 o 
  -6   4   5      203.88      203.08      5.49 o 
  -5   4   5        2.80        4.14      0.80 o 
  -4   4   5      760.88      719.03     10.14 o 
  -3   4   5      101.77      113.62      2.99 o 
  -2   4   5      517.64      568.01      7.65 o 
  -1   4   5      208.98      228.44      2.23 o 
   0   4   5      812.31      748.69      6.25 o 
   1   4   5     3636.18     3987.49     59.84 o 
   2   4   5      223.86      237.39      2.95 o 
   3   4   5       67.60       76.66      2.18 o 
   4   4   5      175.09      154.70      3.28 o 
   5   4   5      725.20      688.82      8.00 o 
   6   4   5        4.60        3.45      1.56 o 
   7   4   5       13.06       12.57      1.71 o 
   8   4   5        3.97        2.27      1.79 o 
   9   4   5        2.08        1.74      3.22 o 
  -9   5   5      195.21      204.23      6.94 o 
  -8   5   5       64.79       62.10      5.59 o 
  -7   5   5       79.29       81.36      1.99 o 
  -6   5   5      194.73      197.09      4.56 o 
  -5   5   5        6.09        4.63      2.32 o 
  -4   5   5       68.09       76.48      6.37 o 
  -3   5   5      860.67      854.46     10.32 o 
  -2   5   5       85.90       79.32      4.68 o 
  -1   5   5      789.48      854.32      8.68 o 
   0   5   5     1546.46     1631.38     14.66 o 
   1   5   5        0.13        0.46      0.70 o 
   2   5   5       79.43       66.81      1.38 o 
   3   5   5      156.26      148.88      3.49 o 
   4   5   5       99.87       96.77      2.45 o 
   5   5   5      327.50      341.91      5.02 o 
   6   5   5      205.41      181.29      3.40 o 
   7   5   5      333.73      319.24      5.46 o 
   8   5   5       16.44       24.05      2.58 o 
   9   5   5        0.67       -3.01      3.01 o 
  -9   6   5        4.98        4.58      4.24 o 
  -8   6   5        0.10        0.85      2.78 o 
  -7   6   5        4.72        5.92      0.73 o 
  -6   6   5      110.88      118.03      8.46 o 
  -5   6   5       45.12       47.64      3.20 o 
  -4   6   5       12.52       12.82      2.46 o 
  -3   6   5      162.66      151.36      5.63 o 
  -2   6   5      128.39      133.70      1.79 o 
  -1   6   5      244.27      219.64      2.39 o 
   0   6   5        3.32        1.78      1.26 o 
   1   6   5      502.03      529.20      5.28 o 
   2   6   5      687.32      681.11      7.62 o 
   3   6   5      375.31      355.65      5.80 o 
   4   6   5        7.37        5.22      2.00 o 
   5   6   5       42.29       40.65      2.29 o 
   6   6   5        9.81       11.89      2.02 o 
   7   6   5        0.03       -1.07      1.55 o 
   8   6   5       29.51       47.16      2.85 o 
  -8   7   5       37.96       49.87      7.09 o 
  -7   7   5       12.01       16.33      3.75 o 
  -6   7   5      114.25      115.66      5.43 o 
  -5   7   5       22.13       23.55      3.11 o 
  -4   7   5      216.78      214.09      4.57 o 
  -3   7   5       24.31       26.89      2.61 o 
  -2   7   5      360.31      366.34      4.34 o 
  -1   7   5      130.06      116.65      4.52 o 
   0   7   5        0.66        2.93      1.03 o 
   1   7   5       70.23       70.87      2.42 o 
   2   7   5     1656.97     1634.15     17.85 o 
   3   7   5       16.54       19.00      1.36 o 
   4   7   5       43.18       49.35      3.24 o 
   5   7   5        0.41        0.94      1.35 o 
   6   7   5        2.82        6.52      1.74 o 
   7   7   5        5.11        4.31      1.61 o 
   8   7   5       30.16       26.29      5.88 o 
  -8   8   5       14.74       17.03      4.13 o 
  -7   8   5      133.33      136.58      7.11 o 
  -6   8   5        1.55       -0.30      4.78 o 
  -5   8   5       83.92       88.37      3.81 o 
  -4   8   5       94.28       84.95      4.10 o 
  -3   8   5       69.64       65.63      3.28 o 
  -2   8   5        0.17       -0.06      0.54 o 
  -1   8   5      482.57      493.28      7.36 o 
   0   8   5       10.51        9.83      1.32 o 
   1   8   5      138.84      138.96      2.64 o 
   2   8   5      406.03      393.91      5.58 o 
   3   8   5        3.10        1.63      1.18 o 
   4   8   5       87.80       80.25      2.17 o 
   5   8   5       93.93       96.87      2.80 o 
   6   8   5       25.04       25.43      1.95 o 
   7   8   5        1.98        2.36      1.69 o 
  -7   9   5       26.91       31.87      2.97 o 
  -6   9   5        1.55        2.42      2.10 o 
  -5   9   5        5.23        8.62      2.04 o 
  -4   9   5        1.54        0.27      1.62 o 
  -3   9   5       87.10       92.27      3.21 o 
  -2   9   5      274.49      241.26      3.76 o 
  -1   9   5       26.95       27.38      1.76 o 
   0   9   5      179.17      173.02      2.80 o 
   1   9   5       14.32       18.26      2.01 o 
   2   9   5       83.81       83.10      2.26 o 
   3   9   5       84.73       78.69      2.47 o 
   4   9   5      107.19      105.10      2.13 o 
   5   9   5        7.46       13.01      2.18 o 
   6   9   5       90.77       86.17      3.67 o 
   7   9   5        5.77        5.17      2.21 o 
  -6  10   5       61.02       73.67      4.65 o 
  -5  10   5      153.16      157.81      4.05 o 
  -4  10   5       15.27       16.67      2.69 o 
  -3  10   5        4.99        5.03      1.88 o 
  -2  10   5       64.95       64.69      1.72 o 
  -1  10   5       14.61       16.06      2.63 o 
   0  10   5       40.68       47.16      2.15 o 
   1  10   5      155.40      147.82      5.18 o 
   2  10   5       23.89       15.36      1.68 o 
   3  10   5       78.57       66.91      2.45 o 
   4  10   5       14.99       16.76      1.42 o 
   5  10   5      114.88      107.82      5.07 o 
   6  10   5        0.87        0.65      1.61 o 
  -5  11   5       19.09       28.25      3.03 o 
  -4  11   5        7.41        7.14      2.33 o 
  -3  11   5       23.85       27.97      2.49 o 
  -2  11   5       24.64       23.55      1.85 o 
  -1  11   5        5.83        4.69      1.66 o 
   0  11   5       71.70       65.02      3.74 o 
   1  11   5      160.40      151.62      4.16 o 
   2  11   5       32.07       29.54      2.03 o 
   3  11   5       10.86       13.89      1.73 o 
   4  11   5        0.70        0.46      1.05 o 
   5  11   5       15.41       17.22      1.95 o 
  -4  12   5        0.02        1.44      2.67 o 
  -3  12   5       22.10       18.37      2.49 o 
  -2  12   5       75.84       71.88      3.46 o 
  -1  12   5        1.47        0.15      1.17 o 
   0  12   5       75.71       81.48      4.30 o 
   1  12   5        1.53        1.29      1.50 o 
   2  12   5       11.24        6.18      1.61 o 
   3  12   5        5.56        4.64      1.32 o 
   4  12   5       36.77       30.12      2.56 o 
  -2  13   5       10.55        9.87      3.39 o 
  -1  13   5        0.25        3.03      2.20 o 
   0  13   5       17.88       24.65      2.98 o 
   1  13   5        2.75        4.39      1.52 o 
   2  13   5        3.98        6.12      2.62 o 
 -10   0   6        0.08        0.28      2.15 o 
  -8   0   6        8.10        3.50      1.88 o 
  -6   0   6     1382.37     1434.24     24.58 o 
  -4   0   6      852.88      919.69     20.94 o 
  -2   0   6      404.08      585.39     10.05 o 
   0   0   6       48.97       32.58      2.34 o 
   2   0   6     2623.85     2967.54     48.88 o 
   4   0   6      596.20      586.50      7.37 o 
   6   0   6      109.58      101.53      7.76 o 
   8   0   6        0.36        0.44      6.57 o 
 -10   1   6        0.06       -0.57      1.35 o 
  -9   1   6       52.67       50.82      1.85 o 
  -8   1   6       84.68       74.05      1.92 o 
  -7   1   6      170.20      165.59      2.79 o 
  -6   1   6      192.16      188.23      6.19 o 
  -5   1   6      133.87      117.10      2.23 o 
  -4   1   6      115.96      120.79      1.98 o 
  -3   1   6     1501.24     1557.79     16.15 o 
  -2   1   6     1445.71     1588.81     16.18 o 
  -1   1   6     4242.90     4238.15     51.79 o 
   0   1   6     6880.93     6976.59     93.54 o 
   1   1   6     3356.87     3412.44     40.14 o 
   2   1   6      362.09      422.02      5.18 o 
   3   1   6     1057.30     1042.25     10.54 o 
   4   1   6     1134.80     1128.91     10.96 o 
   5   1   6        6.25        3.04      1.48 o 
   6   1   6     3490.89     3427.19     51.34 o 
   7   1   6      468.61      440.83     11.52 o 
   8   1   6       12.87       12.56      4.23 o 
   9   1   6       10.57        7.96      2.86 o 
 -10   2   6       19.10       20.13      1.83 o 
  -9   2   6       16.79       13.87      1.26 o 
  -8   2   6       55.29       56.68      2.51 o 
  -7   2   6      951.71      983.77     17.86 o 
  -6   2   6      174.63      179.29      3.44 o 
  -5   2   6      152.98      146.53      3.38 o 
  -4   2   6      532.25      575.32      6.41 o 
  -3   2   6      147.64      168.32      1.83 o 
  -2   2   6       58.62       66.72      1.68 o 
  -1   2   6      257.98      203.30      2.44 o 
   0   2   6     4424.63     4437.44     54.74 o 
   1   2   6     1168.36     1378.67     14.74 o 
   2   2   6     1222.24     1339.31     16.85 o 
   3   2   6      314.95      307.99      4.41 o 
   4   2   6      443.54      402.80      5.55 o 
   5   2   6      261.40      252.06      3.99 o 
   6   2   6       98.53       98.54      4.02 o 
   7   2   6      215.03      209.87      4.83 o 
   8   2   6        9.20        8.54      4.28 o 
   9   2   6       61.90       62.12      7.36 o 
  -9   3   6       17.33       18.85      1.98 o 
  -8   3   6      104.34      119.39      2.70 o 
  -7   3   6        2.49        3.87      1.61 o 
  -6   3   6       11.53        9.97      1.04 o 
  -5   3   6       20.29       16.11      0.82 o 
  -4   3   6      860.28      874.87      8.44 o 
  -3   3   6       89.00       59.52      1.03 o 
  -2   3   6        1.66        0.79      0.29 o 
  -1   3   6        0.28        0.65      0.58 o 
   0   3   6     3273.86     3525.61     34.76 o 
   1   3   6       50.35       64.18      1.79 o 
   2   3   6      936.55      977.28     12.43 o 
   3   3   6      122.64      119.15      1.60 o 
   4   3   6     1058.82     1003.14     15.41 o 
   5   3   6       74.11       77.64      2.76 o 
   6   3   6        0.02        0.26      1.19 o 
   7   3   6        4.19        3.13      1.53 o 
   8   3   6      220.45      216.89      7.70 o 
   9   3   6       10.00        8.19      3.12 o 
  -9   4   6       31.64       37.20      7.71 o 
  -8   4   6        5.49        3.03      0.97 o 
  -7   4   6      294.66      283.90      7.50 o 
  -6   4   6        0.78        1.57      0.62 o 
  -5   4   6      672.73      664.71      7.83 o 
  -4   4   6       88.45       94.62      3.30 o 
  -3   4   6        0.65        0.86      1.48 o 
  -2   4   6      676.83      766.13     10.11 o 
  -1   4   6     1430.27     1444.78     13.45 o 
   0   4   6      819.26      922.69     10.13 o 
   1   4   6       53.08       53.31      1.98 o 
   2   4   6        1.58        0.92      0.70 o 
   3   4   6      128.02      134.75      2.80 o 
   4   4   6       13.23       11.45      1.71 o 
   5   4   6      586.98      553.68      9.89 o 
   6   4   6       21.22       23.55      1.84 o 
   7   4   6       24.29       26.83      2.17 o 
   8   4   6       29.86       31.61      2.78 o 
   9   4   6       37.10       31.30      4.65 o 
  -9   5   6       40.02       41.89      4.78 o 
  -8   5   6      255.65      226.55     16.36 o 
  -7   5   6       12.14       14.98      1.50 o 
  -6   5   6        0.05        1.73      2.44 o 
  -5   5   6        9.68       16.62      2.47 o 
  -4   5   6      438.81      442.85      7.49 o 
  -3   5   6      173.36      210.77      5.14 o 
  -2   5   6      152.12      138.72      3.80 o 
  -1   5   6        8.83        9.10      0.61 o 
   0   5   6      166.77      171.11      2.31 o 
   1   5   6      620.46      588.34      6.54 o 
   2   5   6     1357.96     1389.33     13.19 o 
   3   5   6      343.26      342.23      4.99 o 
   4   5   6      282.35      282.25      4.89 o 
   5   5   6      307.27      298.54      5.95 o 
   6   5   6      138.55      130.14      3.75 o 
   7   5   6        4.08       10.78      3.06 o 
   8   5   6      136.04      154.07      4.19 o 
  -9   6   6        8.58        6.74      3.29 o 
  -8   6   6        3.03        6.22      4.03 o 
  -7   6   6      115.89      124.35      5.51 o 
  -6   6   6      799.81      757.88     13.89 o 
  -5   6   6      243.34      245.49      5.75 o 
  -4   6   6      116.82      119.94      4.62 o 
  -3   6   6      281.52      278.25      4.86 o 
  -2   6   6       75.24       83.00      2.30 o 
  -1   6   6       79.60       65.39      1.54 o 
   0   6   6     2810.48     2889.29     31.11 o 
   1   6   6      586.25      565.46      7.71 o 
   2   6   6       10.49       10.84      1.14 o 
   3   6   6       16.48       25.16      1.83 o 
   4   6   6      203.08      180.25      3.56 o 
   5   6   6      146.75      161.60      4.93 o 
   6   6   6      167.15      154.52      4.74 o 
   7   6   6        2.40        0.05      1.51 o 
   8   6   6       31.37       29.08      2.79 o 
  -8   7   6        8.26        8.73      3.57 o 
  -7   7   6      128.79      118.50      7.36 o 
  -6   7   6       26.04       28.79      3.22 o 
  -5   7   6       11.62       10.82      2.60 o 
  -4   7   6       25.01       26.08      3.39 o 
  -3   7   6      550.01      550.71      7.98 o 
  -2   7   6      106.20      102.14      1.50 o 
  -1   7   6       29.01       29.43      1.21 o 
   0   7   6      287.56      276.09      3.44 o 
   1   7   6     1418.75     1427.48     17.32 o 
   2   7   6        1.18        1.70      1.23 o 
   3   7   6      484.82      447.12      6.91 o 
   4   7   6       35.59       31.12      1.94 o 
   5   7   6       18.21       19.85      1.98 o 
   6   7   6       13.41       12.92      2.06 o 
   7   7   6       55.65       54.94      5.35 o 
   8   7   6       20.54       24.07      3.57 o 
  -8   8   6       25.84       26.58      4.43 o 
  -7   8   6       74.96       72.38      5.36 o 
  -6   8   6       41.29       54.34      5.92 o 
  -5   8   6       30.88       33.60      3.64 o 
  -4   8   6      153.30      163.32      4.29 o 
  -3   8   6       67.43       71.28      4.33 o 
  -2   8   6      317.99      300.80      3.26 o 
  -1   8   6       23.93       24.74      1.48 o 
   0   8   6      478.29      450.57      5.95 o 
   1   8   6       92.28       82.94      2.08 o 
   2   8   6      137.47      130.39      2.62 o 
   3   8   6      253.75      239.18      4.44 o 
   4   8   6      157.58      146.89      3.39 o 
   5   8   6       20.86       17.68      2.55 o 
   6   8   6       59.58       59.61      3.27 o 
   7   8   6        3.93        4.02      1.79 o 
  -7   9   6        2.86        3.45      3.60 o 
  -6   9   6        1.36        3.41      3.16 o 
  -5   9   6       51.49       48.42      3.79 o 
  -4   9   6       38.47       46.27      3.07 o 
  -3   9   6      151.71      149.32      4.99 o 
  -2   9   6       63.81       63.09      2.47 o 
  -1   9   6      243.58      219.11      2.92 o 
   0   9   6       11.92       13.84      1.15 o 
   1   9   6       80.36       77.55      2.24 o 
   2   9   6      173.25      163.23      2.76 o 
   3   9   6      411.18      393.28      4.95 o 
   4   9   6        3.37        1.20      1.41 o 
   5   9   6       20.18       16.35      2.68 o 
   6   9   6        1.93        2.38      1.66 o 
   7   9   6       32.06       33.81      3.64 o 
  -6  10   6        0.20       -1.79      2.53 o 
  -5  10   6       18.41       23.13      3.20 o 
  -4  10   6        0.25        1.36      2.11 o 
  -3  10   6        4.11        4.62      2.58 o 
  -2  10   6       26.95       32.14      1.33 o 
  -1  10   6      379.47      360.26      5.32 o 
   0  10   6      198.72      195.70      3.44 o 
   1  10   6        4.87        2.53      1.33 o 
   2  10   6        0.83        3.50      1.33 o 
   3  10   6      141.95      133.81      2.82 o 
   4  10   6       62.51       58.21      2.83 o 
   5  10   6       34.14       46.72      2.34 o 
   6  10   6        6.03        5.14      1.84 o 
  -5  11   6        0.13        2.04      2.04 o 
  -4  11   6      140.29      143.55      5.96 o 
  -3  11   6        0.81        2.96      2.11 o 
  -2  11   6       75.26       68.10      1.72 o 
  -1  11   6       28.19       30.75      1.56 o 
   0  11   6       22.63       26.24      2.37 o 
   1  11   6       29.27       32.21      1.80 o 
   2  11   6        2.12        2.62      1.34 o 
   3  11   6       18.53       19.61      1.75 o 
   4  11   6       58.23       58.00      2.48 o 
   5  11   6        4.46        6.41      2.09 o 
  -4  12   6       11.69       17.11      2.70 o 
  -3  12   6        5.81        6.11      2.34 o 
  -2  12   6        0.06       -0.30      2.18 o 
  -1  12   6      101.47      110.63      2.77 o 
   0  12   6       37.81       40.36      1.99 o 
   1  12   6       22.63       28.84      2.18 o 
   2  12   6        5.55        3.99      1.55 o 
   3  12   6        1.97        1.39      1.29 o 
   4  12   6        1.98       -2.49      2.93 o 
  -2  13   6        0.99        6.08      2.76 o 
  -1  13   6        0.52       -2.31      2.43 o 
   0  13   6        0.15       -0.31      1.54 o 
   1  13   6       21.76       22.03      2.24 o 
  -9   0   7        1.76       -0.31      1.26 o 
  -7   0   7      727.32      744.72     16.39 o 
  -5   0   7      246.39      228.56      4.26 o 
  -3   0   7     1720.97     1889.76     49.32 o 
  -1   0   7     3930.27     3873.01     65.10 o 
   1   0   7        1.94        1.54      1.66 o 
   3   0   7        9.72       19.09      3.09 o 
   5   0   7     2671.64     2640.36     36.39 o 
   7   0   7       16.20       13.48      4.85 o 
   9   0   7        4.42        0.50      4.09 o 
 -10   1   7        2.61        4.64      2.54 o 
  -9   1   7        3.21        2.54      1.26 o 
  -8   1   7      104.77      108.81      2.89 o 
  -7   1   7       40.13       37.34      1.71 o 
  -6   1   7       71.77       75.65      2.49 o 
  -5   1   7        0.38       -0.93      1.28 o 
  -4   1   7      474.55      421.71      4.72 o 
  -3   1   7       52.72       45.57      1.24 o 
  -2   1   7      247.55      230.79      2.95 o 
  -1   1   7       98.78      106.48      2.09 o 
   0   1   7      180.81      190.23      3.07 o 
   1   1   7     1068.02     1069.22     11.87 o 
   2   1   7     4691.29     4783.90     61.17 o 
   3   1   7      236.08      265.79      4.53 o 
   4   1   7      270.31      260.09      4.08 o 
   5   1   7      246.14      234.39      4.19 o 
   6   1   7        1.91        1.41      1.47 o 
   7   1   7      158.96      153.20      6.14 o 
   8   1   7      139.00      143.20      6.13 o 
   9   1   7        3.52        1.67      3.22 o 
 -10   2   7       27.14       33.65      3.63 o 
  -9   2   7        6.20        9.17      2.11 o 
  -8   2   7       14.48       18.43      1.39 o 
  -7   2   7       19.39       23.03      2.24 o 
  -6   2   7      513.11      510.81      5.98 o 
  -5   2   7     1858.05     1923.61     22.10 o 
  -4   2   7      293.70      311.45      4.27 o 
  -3   2   7      642.92      685.69      7.04 o 
  -2   2   7      920.27     1075.74     11.38 o 
  -1   2   7        4.03        1.89      0.89 o 
   0   2   7        0.74        3.93      1.02 o 
   1   2   7     1193.69     1212.19     13.11 o 
   2   2   7      397.70      426.52      6.11 o 
   3   2   7     2478.41     2757.23     34.73 o 
   4   2   7      347.81      345.78      8.28 o 
   5   2   7      528.99      498.09      6.72 o 
   6   2   7        8.19        8.41      1.39 o 
   7   2   7       14.67       10.98      2.39 o 
   8   2   7       15.87       16.92      4.49 o 
   9   2   7       31.43       33.89      4.31 o 
  -9   3   7       72.40       77.66      3.10 o 
  -8   3   7       26.04       34.08      1.54 o 
  -7   3   7      978.34      986.98     17.29 o 
  -6   3   7      171.09      172.46      2.36 o 
  -5   3   7      533.61      512.06      6.20 o 
  -4   3   7       31.38       33.76      1.08 o 
  -3   3   7        7.32       10.44      1.44 o 
  -2   3   7     3266.99     3547.20     54.96 o 
  -1   3   7      551.40      596.21      5.65 o 
   0   3   7       24.68       41.80      2.21 o 
   1   3   7     1793.10     1926.42     19.32 o 
   2   3   7      318.78      326.32      4.09 o 
   3   3   7       30.29       27.62      2.73 o 
   4   3   7      123.28      119.64      3.19 o 
   5   3   7     1404.16     1381.03     18.09 o 
   6   3   7      218.34      216.50      4.01 o 
   7   3   7      277.68      261.61      4.73 o 
   8   3   7       64.38       67.76      3.87 o 
   9   3   7       23.70       23.92      4.66 o 
  -9   4   7       36.19       40.76      6.17 o 
  -8   4   7       11.62       11.18      1.66 o 
  -7   4   7        3.11        6.31      1.68 o 
  -6   4   7     1715.07     1703.93     17.63 o 
  -5   4   7      136.63      122.36      3.13 o 
  -4   4   7      926.72     1007.38     16.04 o 
  -3   4   7      217.81      229.49      4.50 o 
  -2   4   7       34.78       36.74      1.80 o 
  -1   4   7      140.10      142.53      3.05 o 
   0   4   7      620.87      609.21      6.64 o 
   1   4   7      107.24      130.76      2.62 o 
   2   4   7      136.42      141.76      3.32 o 
   3   4   7       40.84       43.60      1.41 o 
   4   4   7       30.89       26.93      2.55 o 
   5   4   7      136.72      120.68      3.98 o 
   6   4   7     1027.66     1027.02     13.07 o 
   7   4   7       63.60       65.88      2.58 o 
   8   4   7        7.95        7.38      2.02 o 
   9   4   7        7.03        6.36      3.09 o 
  -9   5   7       85.39       76.82      4.92 o 
  -8   5   7       63.94       58.15      4.87 o 
  -7   5   7        0.37        0.04      0.55 o 
  -6   5   7       49.60       54.50      3.66 o 
  -5   5   7       47.33       48.68      4.91 o 
  -4   5   7        1.89        2.80      2.09 o 
  -3   5   7      735.11      782.63     11.42 o 
  -2   5   7      354.10      366.79      6.08 o 
  -1   5   7       25.38       20.43      2.18 o 
   0   5   7       60.97       72.06      2.14 o 
   1   5   7      110.07      111.14      2.30 o 
   2   5   7      949.21      955.21     12.00 o 
   3   5   7      931.05      915.07     11.68 o 
   4   5   7      162.34      143.81      4.67 o 
   5   5   7       16.35       18.66      2.70 o 
   6   5   7        0.55        0.94      1.52 o 
   7   5   7       71.57       71.89      4.33 o 
   8   5   7       82.13       84.73      4.22 o 
  -9   6   7        0.60       -1.41      5.06 o 
  -8   6   7       15.99       17.11      4.21 o 
  -7   6   7      125.51      110.77      8.91 o 
  -6   6   7        1.60        1.95      2.62 o 
  -5   6   7      333.90      332.86      6.78 o 
  -4   6   7      111.33      103.83      3.99 o 
  -3   6   7       65.85       72.30      4.04 o 
  -2   6   7      459.96      460.62      7.45 o 
  -1   6   7       59.57       56.72      1.35 o 
   0   6   7      498.32      494.99      6.45 o 
   1   6   7       88.63       72.38      1.89 o 
   2   6   7       22.53       26.50      1.40 o 
   3   6   7      359.80      340.27      5.03 o 
   4   6   7       38.31       44.24      2.94 o 
   5   6   7      205.79      200.38      5.75 o 
   6   6   7      185.40      175.82      3.61 o 
   7   6   7       40.91       40.30      4.33 o 
   8   6   7        0.07       -1.24      1.73 o 
  -8   7   7       21.59       24.67      4.81 o 
  -7   7   7        8.22       10.32      3.54 o 
  -6   7   7        4.96        4.15      2.84 o 
  -5   7   7        9.66        7.19      3.03 o 
  -4   7   7      316.06      308.60      7.17 o 
  -3   7   7      191.79      191.69      5.03 o 
  -2   7   7      468.91      458.03      4.38 o 
  -1   7   7       16.81       18.40      0.92 o 
   0   7   7        8.07       11.73      1.12 o 
   1   7   7       85.10       87.49      2.16 o 
   2   7   7     1712.07     1672.31     17.56 o 
   3   7   7      166.00      163.84      3.53 o 
   4   7   7      127.31      122.10      3.07 o 
   5   7   7        0.08       -0.25      1.34 o 
   6   7   7       44.31       48.27      2.83 o 
   7   7   7        8.37        9.31      2.14 o 
  -8   8   7       11.88        9.22      4.03 o 
  -7   8   7       15.08       31.04      8.05 o 
  -6   8   7        9.44       10.02      2.99 o 
  -5   8   7       48.66       61.78      5.85 o 
  -4   8   7        3.83        2.82      2.47 o 
  -3   8   7       82.14       81.71      3.21 o 
  -2   8   7       66.72       61.49      2.88 o 
  -1   8   7      697.34      659.00      6.86 o 
   0   8   7        0.91        1.30      1.01 o 
   1   8   7      885.45      835.09      9.05 o 
   2   8   7      151.48      149.68      3.10 o 
   3   8   7       14.08       13.18      1.89 o 
   4   8   7       45.60       48.31      2.70 o 
   5   8   7      110.62      110.46      3.30 o 
   6   8   7       69.06       73.58      2.77 o 
   7   8   7       25.29       33.41      3.83 o 
  -7   9   7        4.05        6.89      4.31 o 
  -6   9   7       62.35       61.01      4.22 o 
  -5   9   7       36.15       45.65      5.37 o 
  -4   9   7        6.85        8.55      2.76 o 
  -3   9   7       76.53       77.03      3.79 o 
  -2   9   7      456.44      449.39      6.21 o 
  -1   9   7      114.96      114.02      1.86 o 
   0   9   7        7.95       14.08      1.33 o 
   1   9   7      363.00      341.79      5.59 o 
   2   9   7      138.48      127.00      2.76 o 
   3   9   7       86.81       85.02      2.84 o 
   4   9   7      110.67      113.03      3.22 o 
   5   9   7        2.46        3.05      1.62 o 
   6   9   7       91.87      108.40      3.39 o 
  -6  10   7       73.53       81.92      5.49 o 
  -5  10   7       17.30       13.66      2.64 o 
  -4  10   7        1.84        2.20      2.29 o 
  -3  10   7       97.66       95.75      3.35 o 
  -2  10   7      136.91      134.79      2.30 o 
  -1  10   7      198.70      190.01      3.68 o 
   0  10   7      146.04      135.44      2.64 o 
   1  10   7      212.39      206.85      3.34 o 
   2  10   7       53.17       51.94      2.04 o 
   3  10   7        9.52       16.18      1.97 o 
   4  10   7        0.06        2.84      1.58 o 
   5  10   7        3.93        5.12      1.76 o 
   6  10   7       46.92       50.10      3.20 o 
  -5  11   7       32.92       35.80      4.07 o 
  -4  11   7        0.95        2.99      2.31 o 
  -3  11   7      141.11      148.68      4.09 o 
  -2  11   7        7.80       11.47      2.39 o 
  -1  11   7        7.54        7.46      1.07 o 
   0  11   7       22.67       20.91      1.50 o 
   1  11   7        2.26        0.35      1.13 o 
   2  11   7       40.86       35.50      2.04 o 
   3  11   7       94.12       96.23      2.87 o 
   4  11   7        0.00       -1.58      1.58 o 
   5  11   7        3.50        4.82      3.92 o 
  -4  12   7       14.67       23.11      4.37 o 
  -3  12   7        1.51        1.84      2.06 o 
  -2  12   7       20.62       24.91      2.58 o 
  -1  12   7       39.64       35.79      4.28 o 
   0  12   7       86.20       85.51      3.10 o 
   1  12   7       30.34       33.26      1.99 o 
   2  12   7        2.01        1.70      1.35 o 
   3  12   7        1.52        0.47      1.54 o 
  -1  13   7        3.98        3.38      2.41 o 
   0  13   7        0.34       -0.40      2.03 o 
   1  13   7        5.52        4.74      4.27 o 
 -10   0   8       56.46       61.76      3.32 o 
  -8   0   8        0.33       -0.19      1.58 o 
  -6   0   8     2232.94     2255.63     53.99 o 
  -4   0   8      858.49      916.11     13.65 o 
  -2   0   8    12919.16    13852.10    313.87 o 
   0   0   8      490.20      431.43      9.40 o 
   2   0   8        5.17        6.69      2.79 o 
   4   0   8       62.08       59.99      1.91 o 
   6   0   8     1110.44     1109.88     16.96 o 
   8   0   8       13.29       16.90      9.38 o 
  -9   1   8       18.10       19.78      1.44 o 
  -8   1   8       58.42       65.38      2.06 o 
  -7   1   8      414.93      425.22      6.92 o 
  -6   1   8      798.45      801.89     10.96 o 
  -5   1   8       37.16       42.71      2.37 o 
  -4   1   8      258.09      223.81      5.45 o 
  -3   1   8      728.66      723.10      7.93 o 
  -2   1   8      797.20      767.37      7.95 o 
  -1   1   8     1380.07     1412.81     18.84 o 
   0   1   8        1.34       -0.12      1.10 o 
   1   1   8     1539.32     1624.30     19.09 o 
   2   1   8     1854.42     1994.20     23.04 o 
   3   1   8     4225.29     4353.73     57.24 o 
   4   1   8        2.66        4.67      0.66 o 
   5   1   8       91.51       84.75      1.18 o 
   6   1   8      279.96      276.15      4.64 o 
   7   1   8        6.48        7.18      1.09 o 
   8   1   8        6.50        1.72      3.12 o 
   9   1   8       17.73       14.77      8.65 o 
  -9   2   8       16.62       19.45      4.26 o 
  -8   2   8        0.43        0.14      1.49 o 
  -7   2   8      424.50      405.38      5.09 o 
  -6   2   8       87.42       85.72      3.06 o 
  -5   2   8     1108.41     1144.68     13.56 o 
  -4   2   8      477.70      505.48      5.27 o 
  -3   2   8        3.38       22.68      1.75 o 
  -2   2   8      252.60      303.47      3.39 o 
  -1   2   8       27.26       38.53      1.52 o 
   0   2   8     1094.18     1060.94     11.68 o 
   1   2   8       45.16       40.02      1.81 o 
   2   2   8      202.02      215.70      4.77 o 
   3   2   8        2.24        1.80      2.02 o 
   4   2   8      482.40      466.79      3.82 o 
   5   2   8      745.20      724.46     10.20 o 
   6   2   8       35.78       34.01      4.81 o 
   7   2   8      395.49      383.16      5.72 o 
   8   2   8        9.12       12.19      3.69 o 
   9   2   8        1.15        1.36      3.00 o 
  -9   3   8        5.86        7.30      4.25 o 
  -8   3   8       49.90       51.50      1.89 o 
  -7   3   8       32.35       34.43      1.74 o 
  -6   3   8       16.32       17.93      1.00 o 
  -5   3   8        6.83        6.65      0.87 o 
  -4   3   8      932.87      931.31     10.37 o 
  -3   3   8       14.35       13.13      0.81 o 
  -2   3   8        0.08       -0.33      0.64 o 
  -1   3   8       17.11       16.76      1.62 o 
   0   3   8       16.48       23.35      1.71 o 
   1   3   8       45.09       43.57      1.44 o 
   2   3   8     2538.71     2569.90     26.85 o 
   3   3   8       88.38      102.58      4.49 o 
   4   3   8      789.69      771.43     10.12 o 
   5   3   8        4.00        2.78      1.56 o 
   6   3   8       28.48       28.78      2.63 o 
   7   3   8      204.72      204.86      5.33 o 
   8   3   8      152.04      151.71      5.80 o 
   9   3   8        0.56        2.05      2.82 o 
  -9   4   8       45.10       49.35     10.70 o 
  -8   4   8       27.63       24.69      3.98 o 
  -7   4   8      101.76       94.66      2.40 o 
  -6   4   8      246.34      231.07      2.65 o 
  -5   4   8      383.81      387.37      7.69 o 
  -4   4   8      135.21      132.80      5.01 o 
  -3   4   8       71.25       70.48      3.08 o 
  -2   4   8      712.04      760.34     12.71 o 
  -1   4   8      556.90      569.43      6.40 o 
   0   4   8       11.68        9.89      1.42 o 
   1   4   8      213.44      228.28      3.30 o 
   2   4   8      392.74      387.64      5.97 o 
   3   4   8      187.55      189.42      2.52 o 
   4   4   8       84.44       86.98      3.09 o 
   5   4   8      108.61       94.47      2.91 o 
   6   4   8        0.24        1.42      1.68 o 
   7   4   8       48.06       58.54      2.49 o 
   8   4   8        7.36        6.37      2.06 o 
  -9   5   8        3.31        5.67      5.17 o 
  -8   5   8       26.52       35.93      3.90 o 
  -7   5   8        0.05        0.56      2.60 o 
  -6   5   8        0.92        0.23      2.32 o 
  -5   5   8        8.12       11.80      2.46 o 
  -4   5   8      842.78      822.51     16.30 o 
  -3   5   8       53.86       50.02      3.43 o 
  -2   5   8       22.09       17.02      0.71 o 
  -1   5   8       18.03       13.63      0.97 o 
   0   5   8        1.06        7.11      1.24 o 
   1   5   8        3.25        2.51      1.48 o 
   2   5   8       65.09       50.03      2.05 o 
   3   5   8      231.86      200.02      5.91 o 
   4   5   8      295.18      283.83      4.91 o 
   5   5   8        9.21       12.87      2.03 o 
   6   5   8       27.87       34.82      2.12 o 
   7   5   8        5.42        2.67      1.80 o 
   8   5   8      156.49      168.89      4.44 o 
  -8   6   8        1.18        0.45      4.38 o 
  -7   6   8       12.44        8.39      3.59 o 
  -6   6   8        0.06       -0.96      2.93 o 
  -5   6   8      213.19      201.89      5.44 o 
  -4   6   8      422.78      406.72      7.66 o 
  -3   6   8        2.26        7.25      2.32 o 
  -2   6   8       23.78       35.29      2.07 o 
  -1   6   8       78.10       65.37      1.52 o 
   0   6   8      981.28     1016.39     12.80 o 
   1   6   8      463.82      473.85      5.83 o 
   2   6   8       18.84       17.12      1.28 o 
   3   6   8        0.01       -0.59      0.79 o 
   4   6   8       60.56       60.65      2.51 o 
   5   6   8        0.24        0.63      1.51 o 
   6   6   8      130.91      136.67      4.15 o 
   7   6   8       60.93       60.37      2.69 o 
   8   6   8       11.40       13.85      2.23 o 
  -8   7   8       92.18       99.34      5.80 o 
  -7   7   8       46.66       45.40      4.22 o 
  -6   7   8        0.18       -1.08      2.35 o 
  -5   7   8       69.78       62.73      3.75 o 
  -4   7   8       30.39       34.17      3.75 o 
  -3   7   8      118.29      112.56      4.83 o 
  -2   7   8      254.56      256.09      4.27 o 
  -1   7   8      658.33      631.99      6.51 o 
   0   7   8       61.53       57.52      2.97 o 
   1   7   8       40.11       34.14      1.68 o 
   2   7   8      140.24      134.87      3.50 o 
   3   7   8      115.04      109.60      2.83 o 
   4   7   8       10.02        8.80      1.80 o 
   5   7   8       10.32       10.42      1.90 o 
   6   7   8       20.15       17.83      2.51 o 
   7   7   8      211.36      214.77      4.67 o 
  -7   8   8       27.06       21.43      5.61 o 
  -6   8   8       34.98       38.69      3.77 o 
  -5   8   8       97.87       88.05      4.43 o 
  -4   8   8      132.51      141.84      4.92 o 
  -3   8   8        6.98        7.49      2.88 o 
  -2   8   8        2.57        2.70      0.35 o 
  -1   8   8        5.51        5.43      0.88 o 
   0   8   8      254.04      236.35      3.38 o 
   1   8   8       70.45       75.52      2.66 o 
   2   8   8      175.74      164.81      3.01 o 
   3   8   8      146.36      138.90      3.36 o 
   4   8   8      336.99      329.08      8.47 o 
   5   8   8       25.84       23.61      4.34 o 
   6   8   8       18.96       20.64      2.40 o 
   7   8   8       46.06       56.83      2.84 o 
  -7   9   8        5.24       11.26      4.28 o 
  -6   9   8        3.34        2.35      3.24 o 
  -5   9   8       21.45       29.61      3.64 o 
  -4   9   8       87.67       96.44      5.59 o 
  -3   9   8      258.40      239.88      6.87 o 
  -2   9   8       18.46       18.08      0.63 o 
  -1   9   8       86.24       85.65      1.94 o 
   0   9   8       52.18       55.36      1.90 o 
   1   9   8      242.65      239.20      3.68 o 
   2   9   8        0.14        0.77      1.07 o 
   3   9   8      115.34      102.36      4.55 o 
   4   9   8        1.41        3.47      1.76 o 
   5   9   8        6.73        7.60      2.19 o 
   6   9   8       13.14       15.38      2.46 o 
  -6  10   8       57.71       60.90      4.83 o 
  -5  10   8       16.11       20.81      4.02 o 
  -4  10   8        0.11        1.91      3.04 o 
  -3  10   8        0.76       -0.99      2.30 o 
  -2  10   8       35.76       32.45      1.30 o 
  -1  10   8        8.99        8.96      1.22 o 
   0  10   8      211.18      204.66      3.15 o 
   1  10   8        2.35        2.95      1.33 o 
   2  10   8        0.02       -1.40      1.61 o 
   3  10   8        7.79        8.79      1.90 o 
   4  10   8       12.40       23.83      3.76 o 
   5  10   8       84.45       92.18      3.08 o 
  -5  11   8        5.83        3.04      2.52 o 
  -4  11   8       48.96       51.40      4.16 o 
  -3  11   8       21.12       23.00      3.60 o 
  -2  11   8       21.66       26.15      3.57 o 
  -1  11   8       66.65       66.10      2.10 o 
   0  11   8       10.64        9.75      1.55 o 
   1  11   8        0.20        0.62      1.27 o 
   2  11   8       49.88       44.95      2.24 o 
   3  11   8       42.63       38.30      2.72 o 
   4  11   8       23.79       28.69      2.63 o 
  -3  12   8        0.03        0.96      2.44 o 
  -2  12   8        8.28       10.72      2.69 o 
  -1  12   8       43.40       56.69      2.93 o 
   0  12   8        1.09        0.58      1.26 o 
   1  12   8       18.57       20.09      1.97 o 
   2  12   8       19.77       20.02      2.53 o 
   3  12   8       11.52        8.27      2.28 o 
  -9   0   9       62.36       69.74     11.09 o 
  -7   0   9       50.93       37.88      3.31 o 
  -5   0   9      316.28      313.09      6.38 o 
  -3   0   9       26.46       51.94      3.57 o 
  -1   0   9     1301.12     1387.78     23.83 o 
   1   0   9     2173.12     2135.02     34.70 o 
   3   0   9     1532.69     1597.96     27.02 o 
   5   0   9     2364.30     2350.94     32.76 o 
   7   0   9      203.98      225.26     10.73 o 
   9   0   9       14.96       21.62      6.75 o 
  -9   1   9        0.20        0.79      1.34 o 
  -8   1   9       94.42       92.16      2.29 o 
  -7   1   9       34.94       40.09      3.61 o 
  -6   1   9       33.09       30.64      2.08 o 
  -5   1   9      873.60      848.06     16.08 o 
  -4   1   9       84.24       81.92      2.59 o 
  -3   1   9      102.68       96.57      1.93 o 
  -2   1   9     1012.87     1097.07     11.54 o 
  -1   1   9      997.94     1014.20     11.16 o 
   0   1   9      515.97      545.44      7.44 o 
   1   1   9      559.81      590.66      7.01 o 
   2   1   9     2276.42     2267.92     28.11 o 
   3   1   9      132.49      127.98      4.09 o 
   4   1   9      806.59      765.80      8.51 o 
   5   1   9       30.61       33.23      1.10 o 
   6   1   9       22.94       23.54      2.00 o 
   7   1   9        6.77        6.99      2.25 o 
   8   1   9       15.97       18.41      4.08 o 
   9   1   9       73.98       77.86      7.14 o 
  -9   2   9       21.15       29.22      5.45 o 
  -8   2   9       47.71       52.57      2.44 o 
  -7   2   9        1.40        0.52      1.36 o 
  -6   2   9      298.57      282.14      4.15 o 
  -5   2   9      864.64      865.10     10.49 o 
  -4   2   9      244.76      277.27      5.03 o 
  -3   2   9        7.86        8.83      0.97 o 
  -2   2   9      102.40      106.02      2.40 o 
  -1   2   9      108.41      143.65      2.76 o 
   0   2   9        5.41       10.71      1.47 o 
   1   2   9     1605.36     1648.09     19.62 o 
   2   2   9       24.82       36.23      2.48 o 
   3   2   9       91.50       88.55      3.23 o 
   4   2   9       25.19       24.71      2.23 o 
   5   2   9       25.11       28.83      2.67 o 
   6   2   9      421.33      407.62      5.96 o 
   7   2   9       78.40       80.71      3.14 o 
   8   2   9        5.58        5.16      6.17 o 
  -9   3   9       61.35       74.96      6.62 o 
  -8   3   9       18.99       16.23      2.10 o 
  -7   3   9        1.15        2.45      0.97 o 
  -6   3   9      442.64      431.52      4.80 o 
  -5   3   9        1.15        0.91      0.84 o 
  -4   3   9      111.95      104.98      1.90 o 
  -3   3   9      298.02      273.68      4.09 o 
  -2   3   9      108.49      132.52      4.08 o 
  -1   3   9      158.95      170.69      3.10 o 
   0   3   9      462.96      492.49      7.66 o 
   1   3   9        4.71        8.39      1.64 o 
   2   3   9      454.83      487.64      5.53 o 
   3   3   9      552.71      504.84      7.67 o 
   4   3   9       35.05       31.75      2.17 o 
   5   3   9      267.67      265.72      4.60 o 
   6   3   9       32.67       32.19      2.78 o 
   7   3   9        0.40        1.51      1.61 o 
   8   3   9       58.41       64.72      3.40 o 
  -9   4   9        9.60        8.29      4.90 o 
  -8   4   9       12.14       11.08      3.88 o 
  -7   4   9       17.30       19.86      1.08 o 
  -6   4   9       96.60       98.32      2.16 o 
  -5   4   9      327.67      308.67      7.02 o 
  -4   4   9      274.09      262.75      6.37 o 
  -3   4   9      178.18      179.09      5.46 o 
  -2   4   9      178.27      158.68      1.89 o 
  -1   4   9      362.68      344.05      4.22 o 
   0   4   9        1.46        6.01      1.14 o 
   1   4   9      247.60      241.11      3.62 o 
   2   4   9      216.56      227.45      3.48 o 
   3   4   9      278.38      260.33      3.54 o 
   4   4   9      149.73      147.86      4.46 o 
   5   4   9        3.13        4.85      1.72 o 
   6   4   9        0.61        1.08      1.51 o 
   7   4   9      291.96      295.37      8.88 o 
   8   4   9       28.40       27.87      2.51 o 
  -9   5   9       14.90       16.38      5.80 o 
  -8   5   9        3.27        1.20      2.80 o 
  -7   5   9       88.65       86.64      4.35 o 
  -6   5   9        0.49       -0.41      2.02 o 
  -5   5   9        1.56        2.36      2.35 o 
  -4   5   9       85.91       82.23      3.76 o 
  -3   5   9      506.41      514.11      9.12 o 
  -2   5   9       72.34       77.13      1.29 o 
  -1   5   9        9.07       11.62      2.17 o 
   0   5   9        4.95        7.87      1.69 o 
   1   5   9        0.07        0.50      1.11 o 
   2   5   9      205.83      192.60      3.94 o 
   3   5   9       21.95       16.50      1.24 o 
   4   5   9      533.82      489.78      7.16 o 
   5   5   9       92.56       95.78      4.30 o 
   6   5   9       13.46       15.69      1.94 o 
   7   5   9       79.98       82.05      3.04 o 
   8   5   9       12.55       15.01      2.16 o 
  -8   6   9        7.19       11.03      5.79 o 
  -7   6   9       23.62       22.80      3.53 o 
  -6   6   9      133.15      134.15      4.68 o 
  -5   6   9      198.26      199.56      5.56 o 
  -4   6   9        5.32        7.15      3.72 o 
  -3   6   9        6.82        9.83      2.72 o 
  -2   6   9       40.04       39.26      1.56 o 
  -1   6   9        0.06        0.99      0.70 o 
   0   6   9       65.51       66.97      2.79 o 
   1   6   9      135.88      133.36      2.45 o 
   2   6   9        0.03        1.59      1.58 o 
   3   6   9      172.04      176.55      3.56 o 
   4   6   9        5.95        8.53      1.94 o 
   5   6   9       87.33       88.87      2.78 o 
   6   6   9      135.71      122.45      3.46 o 
   7   6   9        9.84        9.50      1.99 o 
  -8   7   9       10.63        9.73      3.92 o 
  -7   7   9        3.49        6.25      2.82 o 
  -6   7   9       88.36       82.63      4.66 o 
  -5   7   9       95.79       93.01      8.23 o 
  -4   7   9      455.16      445.64      9.41 o 
  -3   7   9      143.44      146.00      5.25 o 
  -2   7   9       70.08       64.59      3.21 o 
  -1   7   9       33.85       34.55      2.07 o 
   0   7   9      185.73      185.80      3.04 o 
   1   7   9        0.70        1.13      1.27 o 
   2   7   9     1056.90     1047.71     10.60 o 
   3   7   9        0.81       -0.47      0.90 o 
   4   7   9       17.75       19.33      2.73 o 
   5   7   9       29.45       34.53      2.27 o 
   6   7   9        3.08        3.98      1.99 o 
   7   7   9       28.37       30.96      2.52 o 
  -7   8   9       17.29       25.10      4.25 o 
  -6   8   9        0.46        1.64      3.07 o 
  -5   8   9       39.65       37.45      4.18 o 
  -4   8   9       20.74       21.05      4.40 o 
  -3   8   9      136.88      134.25      5.38 o 
  -2   8   9        5.24        5.64      0.52 o 
  -1   8   9        3.30        1.45      0.75 o 
   0   8   9      116.80      114.88      2.65 o 
   1   8   9      201.39      194.88      3.14 o 
   2   8   9       30.20       26.45      1.65 o 
   3   8   9       43.90       42.80      2.37 o 
   4   8   9        7.67        5.50      1.91 o 
   5   8   9      171.66      177.47      5.18 o 
   6   8   9        2.79        2.28      2.10 o 
  -7   9   9        0.19        1.29      2.93 o 
  -6   9   9        0.27        1.46      2.80 o 
  -5   9   9       13.89       22.92      4.08 o 
  -4   9   9        5.49       10.43      3.04 o 
  -3   9   9      129.30      125.04      5.66 o 
  -2   9   9      471.08      456.11     12.22 o 
  -1   9   9       30.16       36.29      1.45 o 
   0   9   9       51.54       51.97      1.66 o 
   1   9   9        1.61        0.78      1.06 o 
   2   9   9       15.62       11.49      1.40 o 
   3   9   9        0.72        2.44      1.68 o 
   4   9   9        7.23       10.75      2.18 o 
   5   9   9        8.09        9.42      2.16 o 
   6   9   9       45.21       43.72      2.70 o 
  -6  10   9       16.94       18.98      5.83 o 
  -5  10   9       42.41       37.29      4.04 o 
  -4  10   9       43.27       41.20      3.86 o 
  -3  10   9       69.04       62.29      5.39 o 
  -2  10   9       31.40       36.75      3.00 o 
  -1  10   9      206.60      217.75      3.94 o 
   0  10   9        0.19        0.24      1.29 o 
   1  10   9        0.05        0.55      1.08 o 
   2  10   9       24.79       26.96      1.94 o 
   3  10   9       14.37       10.21      2.48 o 
   4  10   9        2.50        5.40      1.82 o 
   5  10   9       34.44       43.81      2.67 o 
  -5  11   9       94.07       98.76      4.41 o 
  -4  11   9        2.57       -0.03      2.10 o 
  -3  11   9       11.77       16.82      2.82 o 
  -2  11   9        2.75        5.04      2.93 o 
  -1  11   9      109.58      103.75      2.32 o 
   0  11   9        9.81        7.66      1.80 o 
   1  11   9        6.03        4.48      1.48 o 
   2  11   9       41.23       39.90      2.17 o 
   3  11   9       15.45       19.19      2.51 o 
   4  11   9        9.71        8.16      2.21 o 
  -3  12   9        4.42        5.15      2.62 o 
  -2  12   9       74.82       68.17      5.01 o 
  -1  12   9        0.11        0.24      1.99 o 
   0  12   9       65.53       62.49      3.56 o 
   1  12   9       12.61       10.01      2.10 o 
   2  12   9        1.34        1.84      2.20 o 
  -8   0  10       46.69       43.58      2.90 o 
  -6   0  10     1047.33     1032.32     28.93 o 
  -4   0  10     1810.53     1929.68     38.68 o 
  -2   0  10     2069.33     2097.43     33.39 o 
   0   0  10       50.47       63.10      2.87 o 
   2   0  10     1699.54     1808.29     34.77 o 
   4   0  10      945.58      948.40     17.51 o 
   6   0  10      513.96      510.84      8.42 o 
   8   0  10        0.15        3.04      5.09 o 
  -9   1  10        0.06       -1.26      1.42 o 
  -8   1  10      118.23      120.55      2.76 o 
  -7   1  10        4.18        5.44      1.64 o 
  -6   1  10      143.97      130.53      3.05 o 
  -5   1  10       36.23       36.82      1.76 o 
  -4   1  10      117.48      120.03      2.47 o 
  -3   1  10      145.17      129.65      2.37 o 
  -2   1  10       46.64       33.66      1.97 o 
  -1   1  10      110.36       92.42      2.60 o 
   0   1  10       10.84       12.35      1.62 o 
   1   1  10      188.63      188.76      3.66 o 
   2   1  10      466.99      535.79      7.45 o 
   3   1  10      475.14      412.20      6.64 o 
   4   1  10      454.58      439.00      6.93 o 
   5   1  10        0.22        0.26      0.77 o 
   6   1  10        9.49       11.93      1.28 o 
   7   1  10       16.83       15.72      2.04 o 
   8   1  10        7.94        8.93      4.18 o 
  -9   2  10        0.25       -0.52      1.19 o 
  -8   2  10        3.37        3.59      1.23 o 
  -7   2  10       46.87       43.46      1.63 o 
  -6   2  10      313.50      320.63      5.85 o 
  -5   2  10      143.66      133.15      2.81 o 
  -4   2  10       21.87       23.52      1.44 o 
  -3   2  10       41.94       44.30      2.65 o 
  -2   2  10       24.24       43.97      1.63 o 
  -1   2  10     1410.03     1481.80     16.76 o 
   0   2  10      440.68      462.80      8.34 o 
   1   2  10       43.34       53.32      2.38 o 
   2   2  10      166.72      188.60      4.20 o 
   3   2  10       30.17       27.03      2.30 o 
   4   2  10      178.75      176.29      3.36 o 
   5   2  10      203.58      205.64      4.40 o 
   6   2  10      353.25      336.33      6.30 o 
   7   2  10        3.54        2.39      1.20 o 
   8   2  10       18.56       26.33      8.30 o 
  -9   3  10       84.23       85.45      7.09 o 
  -8   3  10        4.84        7.62      2.12 o 
  -7   3  10        0.04       -0.50      0.89 o 
  -6   3  10        8.35       12.48      1.08 o 
  -5   3  10       53.27       58.15      2.72 o 
  -4   3  10      958.37      948.37      9.48 o 
  -3   3  10      314.41      324.23      4.73 o 
  -2   3  10       70.20       71.08      2.28 o 
  -1   3  10      231.21      230.90      3.61 o 
   0   3  10      137.21      151.77      3.12 o 
   1   3  10       33.04       29.53      2.39 o 
   2   3  10      905.17      903.96     11.45 o 
   3   3  10      216.26      224.25      3.17 o 
   4   3  10      279.08      249.92      3.26 o 
   5   3  10       19.74       21.92      2.88 o 
   6   3  10       14.77       14.40      1.86 o 
   7   3  10       33.19       36.22      2.14 o 
   8   3  10       72.46       86.91      7.27 o 
  -9   4  10        0.04       -0.72      4.14 o 
  -8   4  10        1.41        4.83      2.90 o 
  -7   4  10       87.92       82.18      2.80 o 
  -6   4  10       62.87       65.20      3.74 o 
  -5   4  10     1260.37     1251.62     18.76 o 
  -4   4  10        1.97        1.05      1.93 o 
  -3   4  10       39.48       39.21      1.01 o 
  -2   4  10       46.94       39.10      1.47 o 
  -1   4  10        8.35        4.99      1.06 o 
   0   4  10      235.36      234.68      3.11 o 
   1   4  10       32.03       34.79      1.54 o 
   2   4  10       55.18       64.82      2.13 o 
   3   4  10      196.74      182.58      3.04 o 
   4   4  10       94.91       82.93      1.41 o 
   5   4  10      223.66      226.50      5.69 o 
   6   4  10       30.28       26.58      3.18 o 
   7   4  10      180.12      160.35      3.95 o 
   8   4  10       15.21       11.81      1.82 o 
  -8   5  10       14.50       27.85      7.67 o 
  -7   5  10        0.00       -1.16      2.21 o 
  -6   5  10       13.64       11.71      2.67 o 
  -5   5  10       21.86       29.93      3.04 o 
  -4   5  10      308.44      289.81      6.21 o 
  -3   5  10        0.04        0.47      2.16 o 
  -2   5  10       38.38       39.59      5.60 o 
  -1   5  10       17.54       13.54      2.03 o 
   0   5  10      115.36      112.32      2.95 o 
   1   5  10        0.50        1.15      1.55 o 
   2   5  10      287.06      312.34      5.49 o 
   3   5  10      411.73      379.93      7.46 o 
   4   5  10        5.82        5.93      2.10 o 
   5   5  10        3.18        2.30      1.94 o 
   6   5  10       30.96       28.73      2.38 o 
   7   5  10        8.72       11.41      2.61 o 
   8   5  10       88.76       92.59      5.58 o 
  -8   6  10       14.08       10.32      5.82 o 
  -7   6  10       19.19       22.93      3.51 o 
  -6   6  10        9.77        9.95      2.81 o 
  -5   6  10      185.19      183.18      6.02 o 
  -4   6  10      255.94      249.17      8.34 o 
  -3   6  10        1.09       -0.09      1.84 o 
  -2   6  10        0.79        1.79      0.59 o 
  -1   6  10      156.61      173.88      2.48 o 
   0   6  10      153.77      170.82      3.72 o 
   1   6  10      237.92      214.97      5.19 o 
   2   6  10       11.77       14.31      2.10 o 
   3   6  10       30.29       29.85      1.52 o 
   4   6  10      250.83      239.75      5.08 o 
   5   6  10       32.87       32.59      2.35 o 
   6   6  10       85.34       73.54      3.31 o 
   7   6  10       30.78       49.04      3.03 o 
  -8   7  10       21.96       17.75      7.57 o 
  -7   7  10        8.02        8.02      2.97 o 
  -6   7  10        0.01        0.39      2.28 o 
  -5   7  10        0.58       -1.27      2.43 o 
  -4   7  10       24.46       26.07      3.78 o 
  -3   7  10      260.18      259.57      7.24 o 
  -2   7  10      190.66      202.45      4.76 o 
  -1   7  10      175.87      186.84      2.87 o 
   0   7  10       12.16       13.16      1.22 o 
   1   7  10       65.92       67.18      1.94 o 
   2   7  10      200.38      178.64      3.34 o 
   3   7  10       25.56       30.83      2.09 o 
   4   7  10        6.24        5.52      1.94 o 
   5   7  10        0.21       -1.35      1.65 o 
   6   7  10       36.63       39.54      3.76 o 
   7   7  10        5.45        6.71      2.66 o 
  -7   8  10        1.75        3.36      2.98 o 
  -6   8  10      117.47      123.14      6.84 o 
  -5   8  10       78.91       80.87      5.29 o 
  -4   8  10       60.41       61.78      4.37 o 
  -3   8  10       31.64       26.44      3.51 o 
  -2   8  10       43.65       46.83      4.24 o 
  -1   8  10      256.83      252.03      3.53 o 
   0   8  10      495.46      484.54      6.41 o 
   1   8  10       24.35       21.12      1.59 o 
   2   8  10       21.21       23.48      1.70 o 
   3   8  10        4.02        5.03      1.18 o 
   4   8  10       52.18       56.75      2.57 o 
   5   8  10        0.07       -0.27      1.76 o 
   6   8  10       86.93       92.96      3.39 o 
  -6   9  10       16.52       21.16      3.72 o 
  -5   9  10       30.38       35.10      4.76 o 
  -4   9  10      164.75      152.06      6.16 o 
  -3   9  10      198.11      198.34      5.92 o 
  -2   9  10       13.06       11.05      2.82 o 
  -1   9  10       16.11       18.52      1.08 o 
   0   9  10        0.83        1.01      1.14 o 
   1   9  10       29.01       28.79      1.56 o 
   2   9  10        1.57        3.66      1.42 o 
   3   9  10      238.19      245.48      4.73 o 
   4   9  10        0.57        3.39      2.07 o 
   5   9  10       15.95       19.59      3.43 o 
  -6  10  10       22.07       29.42      5.32 o 
  -5  10  10        9.12       12.36      3.97 o 
  -4  10  10        5.46        5.06      3.01 o 
  -3  10  10        1.74        2.93      2.70 o 
  -2  10  10       40.98       37.46      3.50 o 
  -1  10  10      118.82      109.80      2.20 o 
   0  10  10       43.50       45.02      1.96 o 
   1  10  10        9.08        7.21      1.46 o 
   2  10  10        0.00       -0.62      1.20 o 
   3  10  10        0.83        0.92      1.53 o 
   4  10  10       74.84       70.66      3.44 o 
   5  10  10       27.00       36.43      7.18 o 
  -4  11  10        9.41        8.02      4.22 o 
  -3  11  10        6.16        5.24      2.55 o 
  -2  11  10       60.99       60.38      3.56 o 
  -1  11  10       13.25       10.66      2.88 o 
   0  11  10       11.76       12.30      2.16 o 
   1  11  10       25.89       28.09      3.03 o 
   2  11  10        0.83        1.96      1.75 o 
   3  11  10       12.47       16.74      2.29 o 
  -2  12  10        5.64        1.24      2.62 o 
  -1  12  10       10.67        7.28      3.23 o 
   0  12  10        6.77        3.99      2.27 o 
   1  12  10        7.11        3.60      1.83 o 
   2  12  10        6.00        5.62      2.57 o 
  -9   0  11      120.93      114.36      9.28 o 
  -7   0  11       23.32       30.99      5.41 o 
  -5   0  11        1.97        4.07      2.29 o 
  -3   0  11      313.65      355.79      8.61 o 
  -1   0  11     1010.59     1013.91     21.62 o 
   1   0  11        7.56        3.57      2.17 o 
   3   0  11       90.13       86.75      5.19 o 
   5   0  11     1465.93     1440.79     19.95 o 
   7   0  11        0.80       -1.13      4.77 o 
  -9   1  11       89.53       99.02      3.37 o 
  -8   1  11       40.92       43.31      2.88 o 
  -7   1  11        5.98        8.35      1.64 o 
  -6   1  11        0.00        0.40      0.99 o 
  -5   1  11      200.14      209.60      3.68 o 
  -4   1  11      607.67      580.66      7.70 o 
  -3   1  11      142.28      118.12      2.43 o 
  -2   1  11     1072.60     1017.45     11.47 o 
  -1   1  11     1193.44     1205.58     14.61 o 
   0   1  11       56.77       65.87      2.23 o 
   1   1  11        9.05       12.38      2.33 o 
   2   1  11      428.32      411.75      6.05 o 
   3   1  11       72.94       75.61      3.40 o 
   4   1  11      103.25       81.69      3.40 o 
   5   1  11       15.29       20.16      1.14 o 
   6   1  11       26.38       28.42      2.37 o 
   7   1  11        0.01        0.76      0.81 o 
   8   1  11        8.53        9.21      5.27 o 
  -9   2  11        4.86        4.95      6.95 o 
  -8   2  11        7.22       15.53      1.63 o 
  -7   2  11      196.23      192.64      6.11 o 
  -6   2  11       12.21       16.05      1.97 o 
  -5   2  11        0.14        1.02      0.85 o 
  -4   2  11        6.70       13.51      1.28 o 
  -3   2  11        0.99        0.58      1.08 o 
  -2   2  11       54.57       67.99      3.39 o 
  -1   2  11      370.64      391.45      5.42 o 
   0   2  11      120.81      123.87      2.75 o 
   1   2  11      216.86      206.08      4.50 o 
   2   2  11      191.59      198.74      4.03 o 
   3   2  11       53.04       58.45      2.84 o 
   4   2  11      448.70      400.98      8.80 o 
   5   2  11       54.96       55.86      2.35 o 
   6   2  11       11.23        9.75      1.74 o 
   7   2  11        1.08        1.25      1.73 o 
   8   2  11        0.17       -2.62      4.52 o 
  -9   3  11        5.60        3.71      4.40 o 
  -8   3  11       19.20       24.76      4.22 o 
  -7   3  11        3.36        2.49      0.93 o 
  -6   3  11      186.70      192.99      3.72 o 
  -5   3  11       44.92       43.17      2.00 o 
  -4   3  11       40.94       40.73      1.36 o 
  -3   3  11     1105.53     1119.42     16.10 o 
  -2   3  11      323.38      344.92      4.96 o 
  -1   3  11      530.67      565.29      7.47 o 
   0   3  11      279.65      282.82      4.22 o 
   1   3  11        0.04       -0.79      1.40 o 
   2   3  11      117.42      113.50      3.23 o 
   3   3  11       32.53       26.72      1.52 o 
   4   3  11        0.04       -0.10      0.77 o 
   5   3  11        8.99       10.36      2.13 o 
   6   3  11      215.38      217.54      5.34 o 
   7   3  11        1.36        1.02      1.44 o 
   8   3  11       42.09       48.20      4.32 o 
  -9   4  11       19.68       26.21     10.39 o 
  -8   4  11       41.46       31.79      4.81 o 
  -7   4  11       62.97       56.97      3.99 o 
  -6   4  11       90.33       88.29      4.19 o 
  -5   4  11      482.61      472.18      8.49 o 
  -4   4  11        2.01        0.09      0.39 o 
  -3   4  11       63.08       79.78      1.52 o 
  -2   4  11      922.77      927.58      9.41 o 
  -1   4  11       40.95       35.39      2.41 o 
   0   4  11        7.94        8.30      1.50 o 
   1   4  11       59.44       60.30      1.96 o 
   2   4  11      403.35      420.11      5.69 o 
   3   4  11      136.40      147.25      2.66 o 
   4   4  11        1.90        1.20      1.08 o 
   5   4  11       18.23       15.98      2.52 o 
   6   4  11      117.71      113.00      3.39 o 
   7   4  11       27.36       32.13      3.75 o 
   8   4  11        0.20        0.52      2.00 o 
  -8   5  11       13.73       13.72      5.60 o 
  -7   5  11       10.15       16.51      3.93 o 
  -6   5  11       62.83       65.43      8.29 o 
  -5   5  11      351.41      357.31      8.03 o 
  -4   5  11       34.57       35.60      5.08 o 
  -3   5  11      209.97      202.36      5.20 o 
  -2   5  11      157.59      167.44      3.95 o 
  -1   5  11      561.07      575.62      7.30 o 
   0   5  11        5.64        6.71      1.77 o 
   1   5  11       85.71       83.36      2.47 o 
   2   5  11      195.79      175.21      3.49 o 
   3   5  11      117.95      134.36      4.45 o 
   4   5  11       37.89       34.93      2.73 o 
   5   5  11       38.63       33.98      2.95 o 
   6   5  11       41.07       45.59      6.64 o 
   7   5  11      179.36      177.76      4.09 o 
  -8   6  11       26.62       35.05      7.01 o 
  -7   6  11       28.92       28.80      3.38 o 
  -6   6  11      128.28      138.14      6.24 o 
  -5   6  11      180.66      185.36      7.06 o 
  -4   6  11      211.71      213.32      5.71 o 
  -3   6  11       72.67       64.91      4.13 o 
  -2   6  11        6.92        8.56      1.68 o 
  -1   6  11      212.74      209.05      3.18 o 
   0   6  11      248.89      249.01      5.03 o 
   1   6  11      181.03      161.51      3.48 o 
   2   6  11       34.81       32.07      3.49 o 
   3   6  11      107.48       99.47      2.68 o 
   4   6  11      160.31      149.28      4.85 o 
   5   6  11       46.37       45.27      3.33 o 
   6   6  11      225.56      228.88      5.77 o 
   7   6  11       21.35       31.31      2.65 o 
  -7   7  11       25.79       31.40      5.30 o 
  -6   7  11        8.43        8.21      3.02 o 
  -5   7  11        6.05        6.23      2.87 o 
  -4   7  11      203.79      197.23      6.33 o 
  -3   7  11        0.37        1.58      2.25 o 
  -2   7  11      130.26      124.33      2.34 o 
  -1   7  11       91.44       86.44      2.84 o 
   0   7  11        2.35        1.59      1.10 o 
   1   7  11       27.12       26.79      1.76 o 
   2   7  11      295.98      291.39      4.22 o 
   3   7  11       65.14       60.31      3.65 o 
   4   7  11       99.01       96.29      3.06 o 
   5   7  11        0.35       -1.74      1.88 o 
   6   7  11       37.73       40.43      2.71 o 
  -7   8  11       20.82       22.62      7.51 o 
  -6   8  11       14.94       15.09      3.42 o 
  -5   8  11       59.35       58.72      4.76 o 
  -4   8  11       13.76       21.34      3.45 o 
  -3   8  11       50.53       49.65      4.12 o 
  -2   8  11        0.98        0.66      2.13 o 
  -1   8  11      170.99      165.75      3.41 o 
   0   8  11       71.27       73.30      2.18 o 
   1   8  11       13.15       14.53      1.59 o 
   2   8  11      135.41      140.84      2.92 o 
   3   8  11      226.88      204.41      3.35 o 
   4   8  11        1.45        2.15      1.84 o 
   5   8  11      217.88      208.59      6.37 o 
   6   8  11       12.56       11.22      2.33 o 
  -6   9  11        1.46        4.93      3.63 o 
  -5   9  11       51.58       53.62      4.79 o 
  -4   9  11        0.97        1.89      2.77 o 
  -3   9  11       12.18       10.97      3.08 o 
  -2   9  11       21.63       27.45      3.17 o 
  -1   9  11       36.23       42.71      1.31 o 
   0   9  11       42.35       41.00      2.99 o 
   1   9  11        6.94        7.34      1.52 o 
   2   9  11      105.54      103.84      2.97 o 
   3   9  11       17.11       18.70      2.69 o 
   4   9  11       13.55       25.21      2.54 o 
   5   9  11        4.80        7.82      2.31 o 
  -5  10  11       10.14       12.43      3.56 o 
  -4  10  11       31.72       31.62      3.94 o 
  -3  10  11        0.04        1.70      2.92 o 
  -2  10  11      123.13      120.07      5.50 o 
  -1  10  11        2.79        0.92      0.76 o 
   0  10  11       13.46       14.19      1.49 o 
   1  10  11       34.27       30.93      2.98 o 
   2  10  11        2.94        2.96      1.35 o 
   3  10  11        0.00        1.38      1.73 o 
   4  10  11       58.49       62.03      3.76 o 
  -4  11  11        0.02       -0.65      3.26 o 
  -3  11  11       47.98       46.53      4.82 o 
  -2  11  11       13.83       13.14      3.07 o 
  -1  11  11        2.37        0.64      2.04 o 
   0  11  11        0.93        0.65      1.00 o 
   1  11  11       66.12       63.89      2.56 o 
   2  11  11       18.75       16.99      2.62 o 
   3  11  11        2.16        4.13      1.85 o 
  -2  12  11       11.12       13.74      5.38 o 
  -1  12  11        5.22        3.23      2.43 o 
   0  12  11        9.89        6.28      2.41 o 
   1  12  11        7.18        5.55      3.07 o 
  -8   0  12        3.06        8.25      4.96 o 
  -6   0  12      633.16      615.01     10.45 o 
  -4   0  12       69.88       73.06      2.84 o 
  -2   0  12      726.85      724.58     12.38 o 
   0   0  12      319.04      298.35      8.66 o 
   2   0  12        2.72        1.73      2.45 o 
   4   0  12     1160.69     1131.15     23.42 o 
   6   0  12       16.03       18.65      4.55 o 
   8   0  12        0.16       -1.90      5.39 o 
  -9   1  12       37.18       45.36      3.56 o 
  -8   1  12       65.53       73.89      4.30 o 
  -7   1  12       10.32        6.27      1.38 o 
  -6   1  12      539.47      517.70      9.27 o 
  -5   1  12      192.74      172.77      3.04 o 
  -4   1  12       33.92       28.11      1.50 o 
  -3   1  12      433.75      413.15      5.14 o 
  -2   1  12     1260.24     1403.25     16.69 o 
  -1   1  12      311.86      312.24      6.44 o 
   0   1  12       44.19       38.81      2.30 o 
   1   1  12       30.25       37.12      2.50 o 
   2   1  12        1.73        2.02      1.72 o 
   3   1  12      257.26      228.11      4.78 o 
   4   1  12       37.42       38.65      3.23 o 
   5   1  12       77.26       84.22      3.07 o 
   6   1  12       28.83       24.69      3.57 o 
   7   1  12       76.40       78.41      4.61 o 
   8   1  12        0.01        1.24      4.57 o 
  -9   2  12        9.13        7.05      4.27 o 
  -8   2  12        4.23        5.51      1.78 o 
  -7   2  12       21.61       17.39      1.78 o 
  -6   2  12        0.76        1.08      1.45 o 
  -5   2  12      298.15      303.93      4.29 o 
  -4   2  12       79.32       80.34      2.67 o 
  -3   2  12      132.34      122.30      2.42 o 
  -2   2  12       38.79       42.36      1.95 o 
  -1   2  12     1250.91     1252.44     15.07 o 
   0   2  12      230.06      212.30      4.05 o 
   1   2  12        4.06        5.79      1.95 o 
   2   2  12      118.48      128.32      3.82 o 
   3   2  12       32.50       42.46      3.97 o 
   4   2  12      120.40      127.53      4.24 o 
   5   2  12      296.56      289.07      2.93 o 
   6   2  12      148.15      132.26      3.46 o 
   7   2  12        0.67        1.11      1.22 o 
   8   2  12       18.77       23.42      5.24 o 
  -9   3  12        4.69        3.81      4.34 o 
  -8   3  12      217.85      232.20      9.64 o 
  -7   3  12       26.98       31.13      2.02 o 
  -6   3  12       48.07       40.90      2.73 o 
  -5   3  12       25.09       23.63      1.93 o 
  -4   3  12      325.81      310.74      6.06 o 
  -3   3  12      304.13      315.39      7.77 o 
  -2   3  12      803.06      820.28     10.57 o 
  -1   3  12       56.58       55.09      2.02 o 
   0   3  12        2.87        5.47      1.52 o 
   1   3  12      398.99      404.61      6.78 o 
   2   3  12      151.22      136.91      3.94 o 
   3   3  12       46.74       44.85      2.74 o 
   4   3  12      134.93      125.51      2.38 o 
   5   3  12        0.59        0.93      1.65 o 
   6   3  12        0.67        2.31      1.61 o 
   7   3  12       38.33       39.51      6.20 o 
   8   3  12       91.64       97.51      7.61 o 
  -8   4  12       59.40       68.31      7.08 o 
  -7   4  12      241.00      231.57      6.39 o 
  -6   4  12        5.00       10.45      2.94 o 
  -5   4  12       61.78       64.90      3.64 o 
  -4   4  12        1.51        1.64      0.53 o 
  -3   4  12       80.52       57.59      1.62 o 
  -2   4  12       27.64       21.41      1.35 o 
  -1   4  12      336.73      305.56      4.04 o 
   0   4  12       54.12       49.76      1.81 o 
   1   4  12       38.06       41.35      3.77 o 
   2   4  12        2.04        3.00      1.55 o 
   3   4  12        6.36        2.81      1.55 o 
   4   4  12       49.26       37.55      2.36 o 
   5   4  12      192.16      188.91      4.53 o 
   6   4  12        6.57        7.46      2.04 o 
   7   4  12       68.06       71.52      3.15 o 
  -8   5  12       16.90       19.18      3.88 o 
  -7   5  12        4.08        0.72      2.58 o 
  -6   5  12        0.14       -1.41      2.67 o 
  -5   5  12       24.13       26.21      3.18 o 
  -4   5  12      353.62      356.00      8.88 o 
  -3   5  12      155.32      130.30      2.65 o 
  -2   5  12       63.03       60.41      2.83 o 
  -1   5  12      132.66      122.44      2.88 o 
   0   5  12      979.17     1021.46     13.05 o 
   1   5  12       48.58       47.22      3.75 o 
   2   5  12      105.47      102.17      3.42 o 
   3   5  12       46.89       41.23      1.75 o 
   4   5  12      103.07       98.68      2.05 o 
   5   5  12       35.69       39.70      2.92 o 
   6   5  12      195.91      194.84      4.71 o 
   7   5  12        2.09        2.81      1.99 o 
  -8   6  12        6.37        5.72      4.35 o 
  -7   6  12       39.55       33.97      3.60 o 
  -6   6  12        1.60        4.40      2.69 o 
  -5   6  12       10.05       10.78      2.88 o 
  -4   6  12      119.13      103.24      5.73 o 
  -3   6  12        5.84        4.27      2.64 o 
  -2   6  12      130.48      115.19      1.86 o 
  -1   6  12      118.31      116.66      2.75 o 
   0   6  12      122.94      107.80      3.80 o 
   1   6  12        1.16        1.95      1.41 o 
   2   6  12       17.67       22.64      1.97 o 
   3   6  12      305.66      258.60      7.29 o 
   4   6  12      119.41      106.68      6.31 o 
   5   6  12       78.30       81.43      3.43 o 
   6   6  12       10.99        7.16      2.29 o 
   7   6  12        2.80        5.31      2.21 o 
  -7   7  12        0.23       -2.96      3.22 o 
  -6   7  12       30.39       33.18      3.66 o 
  -5   7  12      257.10      257.42      7.50 o 
  -4   7  12       46.83       56.55      5.15 o 
  -3   7  12      145.91      133.19      5.19 o 
  -2   7  12      121.53      110.85      1.46 o 
  -1   7  12        4.02        5.70      1.46 o 
   0   7  12       67.36       69.69      2.18 o 
   1   7  12      419.58      418.93      5.27 o 
   2   7  12       58.68       60.89      2.96 o 
   3   7  12       30.32       26.59      1.92 o 
   4   7  12        3.83        2.35      1.73 o 
   5   7  12        3.42        0.14      1.63 o 
   6   7  12       29.97       32.08      3.18 o 
  -7   8  12        5.12        4.61      3.21 o 
  -6   8  12       30.05       29.76      4.33 o 
  -5   8  12       24.60       23.36      3.67 o 
  -4   8  12       94.58       96.75      6.34 o 
  -3   8  12       16.88       18.30      4.21 o 
  -2   8  12       43.09       40.83      2.67 o 
  -1   8  12      113.72      111.62      2.04 o 
   0   8  12      189.94      187.38      4.10 o 
   1   8  12        4.55        4.38      1.53 o 
   2   8  12        0.03        0.65      1.18 o 
   3   8  12       23.92       25.42      2.10 o 
   4   8  12      312.79      309.47      5.45 o 
   5   8  12        0.16       -0.71      2.18 o 
  -6   9  12       10.01        7.81      3.47 o 
  -5   9  12        4.90        1.22      3.40 o 
  -4   9  12      196.88      198.09      7.26 o 
  -3   9  12      123.03      136.54      9.27 o 
  -2   9  12        0.06        1.07      2.85 o 
  -1   9  12       24.29       27.53      1.70 o 
   0   9  12       25.52       28.07      1.60 o 
   1   9  12        7.11        7.33      1.32 o 
   2   9  12       15.55       10.43      1.99 o 
   3   9  12      175.92      170.90      4.38 o 
   4   9  12        1.22        1.57      1.81 o 
   5   9  12       28.71       31.09      2.78 o 
  -5  10  12       20.15       19.57      5.09 o 
  -4  10  12       19.63       25.30      3.88 o 
  -3  10  12        4.90        2.10      2.78 o 
  -2  10  12        0.51        0.74      2.41 o 
  -1  10  12        4.60        6.59      2.58 o 
   0  10  12       61.34       55.06      2.29 o 
   1  10  12       15.37       17.64      3.15 o 
   2  10  12       10.11        8.77      1.47 o 
   3  10  12       56.42       53.61      3.24 o 
   4  10  12       11.40        9.43      2.23 o 
  -3  11  12        0.62        2.26      2.98 o 
  -2  11  12       42.00       48.53      4.02 o 
  -1  11  12       31.75       29.51      3.02 o 
   0  11  12       10.89        9.68      2.87 o 
   1  11  12        8.02        6.18      1.51 o 
   2  11  12        3.22        4.01      1.73 o 
  -9   0  13       85.97       82.87      8.75 o 
  -7   0  13       85.39       75.34      3.35 o 
  -5   0  13        1.77        0.47      1.46 o 
  -3   0  13      244.50      251.35      5.39 o 
  -1   0  13     1153.80     1169.64     57.27 o 
   1   0  13      911.29      813.37     16.51 o 
   3   0  13      198.74      216.48      6.84 o 
   5   0  13      148.74      147.22      6.08 o 
   7   0  13       20.21       16.86     11.03 o 
  -9   1  13       11.56       17.81      4.24 o 
  -8   1  13      182.32      197.62      7.19 o 
  -7   1  13        8.78       14.22      1.56 o 
  -6   1  13      125.13      107.04      5.50 o 
  -5   1  13      106.26       96.65      3.10 o 
  -4   1  13      515.82      475.23      8.61 o 
  -3   1  13      175.18      146.14      3.46 o 
  -2   1  13     1730.01     1762.81     21.40 o 
  -1   1  13        7.19        9.90      1.90 o 
   0   1  13       24.63       24.76      2.64 o 
   1   1  13      403.06      416.96      6.77 o 
   2   1  13      471.03      450.92      6.93 o 
   3   1  13        8.91        5.46      2.15 o 
   4   1  13      285.85      247.51      5.37 o 
   5   1  13      116.95      117.03      2.70 o 
   6   1  13      118.03      113.09      3.85 o 
   7   1  13        7.57        8.73      3.33 o 
  -9   2  13        1.50       -1.28      3.76 o 
  -8   2  13        3.36        7.58      2.93 o 
  -7   2  13       94.57       95.44      3.13 o 
  -6   2  13       17.15       17.77      2.19 o 
  -5   2  13      176.09      185.34      4.16 o 
  -4   2  13        4.71        3.22      1.06 o 
  -3   2  13        1.63       -0.17      1.38 o 
  -2   2  13      454.84      466.17      6.24 o 
  -1   2  13      760.20      759.30      9.38 o 
   0   2  13     1299.21     1227.13     17.08 o 
   1   2  13       35.37       27.96      3.14 o 
   2   2  13       87.93      100.02      3.38 o 
   3   2  13       44.24       57.04      5.28 o 
   4   2  13        3.17       -0.91      1.98 o 
   5   2  13      567.49      551.03      5.18 o 
   6   2  13       78.94       70.55      2.59 o 
   7   2  13       23.85       22.91      7.14 o 
  -8   3  13        1.01        3.02      4.17 o 
  -7   3  13      118.97      131.96      4.38 o 
  -6   3  13      239.29      235.66      3.68 o 
  -5   3  13     1175.04     1092.71     19.64 o 
  -4   3  13        1.24        0.10      0.78 o 
  -3   3  13      275.18      270.93      3.91 o 
  -2   3  13       51.25       43.35      2.48 o 
  -1   3  13      355.16      339.67      4.98 o 
   0   3  13      260.98      261.60      4.96 o 
   1   3  13      779.52      778.94     10.22 o 
   2   3  13      369.95      382.26      7.89 o 
   3   3  13       70.66       52.68      3.40 o 
   4   3  13        3.80        1.25      0.80 o 
   5   3  13        8.46        6.48      2.68 o 
   6   3  13        0.62        3.98      2.24 o 
   7   3  13      208.18      219.61      4.68 o 
  -8   4  13       30.06       28.69      4.33 o 
  -7   4  13        4.92        4.44      2.43 o 
  -6   4  13      100.44      104.34      4.13 o 
  -5   4  13       82.14       84.13      1.76 o 
  -4   4  13       14.50       10.16      1.19 o 
  -3   4  13        4.42        2.48      0.82 o 
  -2   4  13      351.48      326.98      4.45 o 
  -1   4  13      740.85      775.27      8.81 o 
   0   4  13       32.69       32.17      2.82 o 
   1   4  13        7.12        9.18      2.16 o 
   2   4  13        3.27        5.85      1.31 o 
   3   4  13       25.83       18.12      1.47 o 
   4   4  13      386.74      365.94      5.00 o 
   5   4  13        2.32        3.40      1.89 o 
   6   4  13      200.44      194.11      4.53 o 
   7   4  13        0.09        0.99      1.79 o 
  -8   5  13       15.86       20.73      9.05 o 
  -7   5  13        0.16       -1.48      2.68 o 
  -6   5  13        0.05       -1.42      2.36 o 
  -5   5  13       48.61       51.95      4.05 o 
  -4   5  13      385.23      361.87     10.40 o 
  -3   5  13      390.35      400.68      5.05 o 
  -2   5  13      405.76      382.87      6.14 o 
  -1   5  13       20.68       15.04      4.53 o 
   0   5  13       29.74       31.50      2.11 o 
   1   5  13      127.79      132.44      4.60 o 
   2   5  13      141.44      139.26      4.15 o 
   3   5  13       48.30       47.39      2.97 o 
   4   5  13        0.58       -0.26      0.92 o 
   5   5  13       42.93       49.68      4.00 o 
   6   5  13       35.30       43.45      3.00 o 
   7   5  13        6.64        4.76      2.68 o 
  -7   6  13       39.28       44.63      3.85 o 
  -6   6  13      198.86      197.09      6.01 o 
  -5   6  13       43.57       33.63      4.08 o 
  -4   6  13       95.68       98.54      7.60 o 
  -3   6  13        7.67        8.84      2.64 o 
  -2   6  13        5.32        5.85      1.04 o 
  -1   6  13       94.32       89.25      2.50 o 
   0   6  13       30.05       38.64      2.52 o 
   1   6  13      159.35      152.20      3.43 o 
   2   6  13        8.61        8.31      1.74 o 
   3   6  13       26.75       23.89      2.08 o 
   4   6  13        9.24        7.42      0.88 o 
   5   6  13      191.01      207.45      6.89 o 
   6   6  13       16.94       21.90      5.90 o 
  -7   7  13        8.70        7.55      3.57 o 
  -6   7  13        0.63        0.82      3.05 o 
  -5   7  13        6.69        2.23      3.76 o 
  -4   7  13        4.94        5.77      2.83 o 
  -3   7  13        1.65        0.65      2.42 o 
  -2   7  13      102.03      101.61      2.49 o 
  -1   7  13        5.62        5.94      1.14 o 
   0   7  13       47.39       44.44      1.79 o 
   1   7  13        0.02        2.06      1.85 o 
   2   7  13       91.56       82.38      3.31 o 
   3   7  13       13.88       14.79      1.44 o 
   4   7  13       18.86       16.21      2.41 o 
   5   7  13        4.88        5.32      2.08 o 
   6   7  13       36.39       40.69      3.09 o 
  -6   8  13        0.01       -2.36      2.92 o 
  -5   8  13      139.29      142.09      9.41 o 
  -4   8  13        1.64        2.68      2.84 o 
  -3   8  13        3.63        7.61      2.79 o 
  -2   8  13        4.43        4.51      1.24 o 
  -1   8  13      123.08      127.36      3.55 o 
   0   8  13       25.68       30.49      1.87 o 
   1   8  13       32.18       32.94      3.24 o 
   2   8  13      129.36      124.53      3.46 o 
   3   8  13      107.12      110.08      4.87 o 
   4   8  13        0.18       -1.97      1.97 o 
   5   8  13      163.06      171.95      4.78 o 
  -5   9  13       14.10       14.09      3.60 o 
  -4   9  13       90.49       98.54      5.10 o 
  -3   9  13        0.03        0.07      2.78 o 
  -2   9  13      157.37      160.95      5.47 o 
  -1   9  13        6.48        9.51      1.87 o 
   0   9  13       24.62       26.92      1.54 o 
   1   9  13       17.38       19.20      1.52 o 
   2   9  13      119.53      113.61      2.71 o 
   3   9  13       29.47       25.67      1.85 o 
   4   9  13        8.21        7.46      2.51 o 
  -4  10  13        6.42        7.56      3.70 o 
  -3  10  13        2.19        3.79      2.95 o 
  -2  10  13       47.11       39.25      3.78 o 
  -1  10  13       32.61       34.55      3.40 o 
   0  10  13       33.37       27.54      2.70 o 
   1  10  13       27.93       28.30      1.93 o 
   2  10  13        6.92        7.25      1.87 o 
   3  10  13        6.88        8.06      2.42 o 
  -3  11  13      101.77       99.54      7.82 o 
  -2  11  13        3.26        3.63      3.69 o 
  -1  11  13        0.75        0.52      2.22 o 
   0  11  13        0.13        0.63      2.37 o 
   1  11  13       30.36       32.37      3.00 o 
  -8   0  14       12.74       21.36      3.22 o 
  -6   0  14       61.47       62.96      2.68 o 
  -4   0  14       46.84       36.60      5.56 o 
  -2   0  14      655.27      624.54     15.85 o 
   0   0  14     2931.20     2972.91     54.33 o 
   2   0  14        8.24        4.49      2.96 o 
   4   0  14     1178.24     1174.12     25.48 o 
   6   0  14      118.77      109.90     13.40 o 
  -8   1  14       13.91       19.35      6.62 o 
  -7   1  14       10.74       13.29      1.57 o 
  -6   1  14        3.64        3.29      1.41 o 
  -5   1  14       28.69       23.72      3.24 o 
  -4   1  14      228.70      202.20      3.40 o 
  -3   1  14      193.35      196.84      3.37 o 
  -2   1  14      115.95      123.29      3.58 o 
  -1   1  14      148.24      140.72      3.60 o 
   0   1  14      102.05      111.67      4.80 o 
   1   1  14      281.32      286.23      5.73 o 
   2   1  14        1.72        3.07      2.00 o 
   3   1  14      122.47      105.26      4.37 o 
   4   1  14      343.15      308.35      6.74 o 
   5   1  14        7.29       11.30      1.27 o 
   6   1  14        5.93        6.72      1.90 o 
   7   1  14      194.75      202.58      9.76 o 
  -8   2  14        1.52        3.90      3.68 o 
  -7   2  14       99.86       92.44      2.94 o 
  -6   2  14       46.63       42.16      1.51 o 
  -5   2  14        0.02        0.96      0.93 o 
  -4   2  14        0.37        1.32      1.43 o 
  -3   2  14       34.59       35.11      1.65 o 
  -2   2  14        5.92        6.91      1.75 o 
  -1   2  14      823.35      823.92     11.33 o 
   0   2  14       53.22       50.96      2.75 o 
   1   2  14      287.83      273.31      5.55 o 
   2   2  14       14.71       15.18      3.26 o 
   3   2  14      116.25      119.42      5.88 o 
   4   2  14       25.26       23.35      3.95 o 
   5   2  14       82.25       83.71      2.13 o 
   6   2  14       48.98       42.82      5.92 o 
   7   2  14       31.50       31.90      5.03 o 
  -8   3  14       42.05       39.76      3.77 o 
  -7   3  14       51.84       65.53      4.62 o 
  -6   3  14       10.46        8.02      1.16 o 
  -5   3  14       39.04       37.78      1.85 o 
  -4   3  14      344.01      320.43      4.08 o 
  -3   3  14      120.67      111.45      3.22 o 
  -2   3  14      957.68      921.11     11.83 o 
  -1   3  14       85.54       84.78      2.91 o 
   0   3  14        0.59        0.98      1.61 o 
   1   3  14       12.02       19.42      2.78 o 
   2   3  14        0.76        2.05      2.31 o 
   3   3  14       80.38       90.71      3.76 o 
   4   3  14        1.09        1.73      1.33 o 
   5   3  14        0.01       -0.27      1.60 o 
   6   3  14       35.98       36.71      2.46 o 
   7   3  14        0.03        0.75      1.39 o 
  -8   4  14        4.58        2.31      3.58 o 
  -7   4  14       21.44       16.69      3.29 o 
  -6   4  14        2.73        4.24      2.68 o 
  -5   4  14      219.99      234.41      3.80 o 
  -4   4  14      167.20      168.72      2.65 o 
  -3   4  14       20.41       19.22      1.49 o 
  -2   4  14       25.20       26.72      1.38 o 
  -1   4  14      109.56      112.30      2.48 o 
   0   4  14       15.77       16.22      2.04 o 
   1   4  14      282.58      260.80      4.18 o 
   2   4  14        4.03        2.32      1.51 o 
   3   4  14        3.02        2.32      1.12 o 
   4   4  14       72.71       59.21      1.92 o 
   5   4  14      128.65      137.18      4.98 o 
   6   4  14       10.70        7.28      2.69 o 
   7   4  14       73.68       69.52      4.26 o 
  -8   5  14       50.78       75.87     13.33 o 
  -7   5  14        1.59        2.29      2.55 o 
  -6   5  14       61.40       65.10      3.93 o 
  -5   5  14      131.68      114.81      5.36 o 
  -4   5  14      630.83      592.26     14.60 o 
  -3   5  14      264.32      237.34      3.66 o 
  -2   5  14       87.26       90.54      1.79 o 
  -1   5  14       32.45       30.74      1.50 o 
   0   5  14      176.65      164.77      7.77 o 
   1   5  14       10.32       11.51      1.94 o 
   2   5  14      349.33      361.12      6.52 o 
   3   5  14       63.90       53.29      2.65 o 
   4   5  14        2.02        2.58      1.19 o 
   5   5  14       63.97       63.92      3.86 o 
   6   5  14       16.47       12.35      3.03 o 
  -7   6  14        8.59        9.36      3.63 o 
  -6   6  14       72.32       77.62      4.48 o 
  -5   6  14      222.19      233.14      6.43 o 
  -4   6  14        0.16        2.20      2.48 o 
  -3   6  14        9.38        5.70      2.56 o 
  -2   6  14       52.27       61.51      2.53 o 
  -1   6  14      175.64      183.56      4.22 o 
   0   6  14      274.52      268.46      4.72 o 
   1   6  14        1.17       -0.12      1.77 o 
   2   6  14       67.52       78.89      3.18 o 
   3   6  14        0.50       -0.25      1.01 o 
   4   6  14       27.97       30.26      2.94 o 
   5   6  14       77.71       66.17      3.83 o 
   6   6  14      142.99      143.95      5.01 o 
  -7   7  14       30.90       32.98      4.63 o 
  -6   7  14       21.91       29.58      5.81 o 
  -5   7  14       69.71       75.98      7.83 o 
  -4   7  14       73.07       65.98      4.19 o 
  -3   7  14       92.28       89.95      6.49 o 
  -2   7  14        0.26        0.22      0.82 o 
  -1   7  14      536.72      526.80      6.22 o 
   0   7  14      103.62       94.20      3.75 o 
   1   7  14      211.87      214.92      4.85 o 
   2   7  14       23.53       19.23      2.08 o 
   3   7  14      212.68      192.85      4.92 o 
   4   7  14       95.68       86.50      4.07 o 
   5   7  14        0.26       -1.60      2.49 o 
  -6   8  14       37.75       33.14      7.10 o 
  -5   8  14       68.99       65.49      4.71 o 
  -4   8  14      118.56      114.09      5.27 o 
  -3   8  14       24.43       32.28      3.72 o 
  -2   8  14       75.29       68.55      1.15 o 
  -1   8  14        2.53        0.39      0.80 o 
   0   8  14      135.35      139.51      4.68 o 
   1   8  14        4.14        1.68      1.38 o 
   2   8  14        6.32        2.82      1.81 o 
   3   8  14        0.51       -0.14      1.52 o 
   4   8  14      114.69      122.57      3.77 o 
   5   8  14        7.02        7.53      2.75 o 
  -5   9  14        2.41        3.43      3.62 o 
  -4   9  14        8.15        7.13      3.79 o 
  -3   9  14       24.93       35.13      3.77 o 
  -2   9  14        4.22        4.55      2.73 o 
  -1   9  14        3.06        1.98      0.91 o 
   0   9  14        5.24        6.31      1.31 o 
   1   9  14        8.14       11.73      2.48 o 
   2   9  14       65.20       53.95      3.19 o 
   3   9  14      134.90      120.40      4.00 o 
   4   9  14       28.89       25.90      2.67 o 
  -4  10  14       20.17       23.05      6.77 o 
  -3  10  14        1.64        3.94      3.10 o 
  -2  10  14        0.24       -1.38      2.67 o 
  -1  10  14       52.99       52.71      4.66 o 
   0  10  14       31.68       34.78      1.62 o 
   1  10  14        0.11        0.54      1.24 o 
   2  10  14       13.82       10.49      1.57 o 
  -1  11  14        7.60        7.69      3.51 o 
   0  11  14       69.82       64.46      3.87 o 
  -7   0  15        8.86        2.51      2.11 o 
  -5   0  15      262.75      230.68      8.92 o 
  -3   0  15        1.06        0.10      2.02 o 
  -1   0  15      342.76      327.39     13.44 o 
   1   0  15        0.81        2.48      2.74 o 
   3   0  15        0.09        2.98      3.07 o 
   5   0  15       42.36       45.37      3.43 o 
   7   0  15        2.38       -1.61      3.85 o 
  -8   1  15       26.08       30.14      5.02 o 
  -7   1  15       29.25       31.92      2.14 o 
  -6   1  15        0.03        0.50      1.00 o 
  -5   1  15        0.08        1.00      1.22 o 
  -4   1  15      113.07      102.99      2.57 o 
  -3   1  15       19.75       23.71      2.14 o 
  -2   1  15      753.07      726.10     12.26 o 
  -1   1  15       45.08       45.92      2.71 o 
   0   1  15      326.84      282.04      5.54 o 
   1   1  15      160.86      139.82      4.10 o 
   2   1  15      265.61      263.19      5.21 o 
   3   1  15        3.54        4.18      2.68 o 
   4   1  15        0.02        1.46      2.22 o 
   5   1  15      167.37      147.02      3.34 o 
   6   1  15       49.08       53.32      2.15 o 
   7   1  15       19.56       26.29      4.96 o 
  -8   2  15        1.78       -1.22      3.83 o 
  -7   2  15        6.42        3.98      1.48 o 
  -6   2  15       51.91       49.45      1.96 o 
  -5   2  15       30.33       33.19      1.63 o 
  -4   2  15        1.86        2.52      1.10 o 
  -3   2  15       25.65       23.66      1.79 o 
  -2   2  15      608.88      590.73      7.62 o 
  -1   2  15       73.44       70.49      3.73 o 
   0   2  15      144.22      156.09      4.14 o 
   1   2  15     1127.93     1122.78     21.50 o 
   2   2  15        6.91        4.55      2.06 o 
   3   2  15        3.15        4.67      2.22 o 
   4   2  15      255.78      255.65      8.99 o 
   5   2  15      187.68      177.14      5.65 o 
   6   2  15        6.76        7.31      1.74 o 
   7   2  15       32.75       35.27      4.57 o 
  -8   3  15       19.24       17.32      3.30 o 
  -7   3  15       28.79       41.64      3.11 o 
  -6   3  15       37.36       40.85      1.78 o 
  -5   3  15       39.48       35.86      1.45 o 
  -4   3  15       94.85       81.95      2.54 o 
  -3   3  15      332.98      302.38      4.50 o 
  -2   3  15        2.62        2.24      1.43 o 
  -1   3  15      236.26      221.18      5.21 o 
   0   3  15        2.72        3.50      1.83 o 
   1   3  15      138.76      150.00      3.85 o 
   2   3  15       22.23       31.05      2.85 o 
   3   3  15       10.63        5.79      2.45 o 
   4   3  15       58.85       47.00      2.29 o 
   5   3  15        0.66        1.08      1.73 o 
   6   3  15        0.06        2.09      1.72 o 
  -8   4  15       30.14       31.21      4.03 o 
  -7   4  15       10.40       13.92      3.18 o 
  -6   4  15       30.42       33.41      3.55 o 
  -5   4  15       35.19       29.49      2.56 o 
  -4   4  15        1.26        2.51      0.96 o 
  -3   4  15        1.27        0.85      0.92 o 
  -2   4  15       17.56       20.70      1.49 o 
  -1   4  15      160.15      166.15      2.97 o 
   0   4  15      703.03      732.32      8.88 o 
   1   4  15        4.57        5.56      1.49 o 
   2   4  15        0.50        0.91      1.50 o 
   3   4  15        4.39        3.18      1.68 o 
   4   4  15       15.56       17.15      2.91 o 
   5   4  15        6.10        9.87      2.30 o 
   6   4  15      156.90      157.32      4.64 o 
  -7   5  15       65.53       75.41      5.18 o 
  -6   5  15       16.24       22.74      4.80 o 
  -5   5  15      230.90      205.84      5.79 o 
  -4   5  15       63.56       55.74      9.05 o 
  -3   5  15      114.34      117.18      4.28 o 
  -2   5  15       28.45       32.65      2.31 o 
  -1   5  15        4.99        3.22      1.17 o 
   0   5  15      221.00      214.06      3.81 o 
   1   5  15       62.92       64.81      2.65 o 
   2   5  15       28.05       26.96      2.52 o 
   3   5  15       97.23       89.15      3.42 o 
   4   5  15       14.48       16.56      2.53 o 
   5   5  15       18.52       15.18      3.45 o 
   6   5  15        1.01        3.09      2.18 o 
  -7   6  15        0.08        0.20      2.80 o 
  -6   6  15      140.34      144.92      6.31 o 
  -5   6  15       15.58       12.05      4.17 o 
  -4   6  15        0.21        2.84      2.57 o 
  -3   6  15        6.35        7.10      0.60 o 
  -2   6  15        0.02        2.01      1.16 o 
  -1   6  15      146.08      139.10      3.53 o 
   0   6  15      202.43      210.11      4.30 o 
   1   6  15      319.75      311.14      5.88 o 
   2   6  15        9.97        8.66      1.79 o 
   3   6  15        2.68        6.24      2.00 o 
   4   6  15        0.25       -1.36      2.36 o 
   5   6  15       86.39       91.29      4.23 o 
  -6   7  15        9.77       13.11      3.50 o 
  -5   7  15       33.05       28.81      4.17 o 
  -4   7  15       75.97       73.09      9.78 o 
  -3   7  15       33.69       43.55      3.86 o 
  -2   7  15       81.50       76.17      1.66 o 
  -1   7  15        0.33        1.81      1.07 o 
   0   7  15        2.99        2.88      2.11 o 
   1   7  15        1.92        0.90      1.57 o 
   2   7  15       73.20       78.04      2.84 o 
   3   7  15       70.37       75.09      2.83 o 
   4   7  15       72.79       67.17      3.61 o 
   5   7  15       28.70       34.23      3.40 o 
  -5   8  15       96.75       97.95      5.28 o 
  -4   8  15      133.01      128.88      5.54 o 
  -3   8  15        6.07        9.94      3.05 o 
  -2   8  15        1.96        2.28      2.84 o 
  -1   8  15       47.97       49.68      1.77 o 
   0   8  15      109.70       96.80      2.59 o 
   1   8  15      119.24      121.70      3.90 o 
   2   8  15       22.89       23.09      2.78 o 
   3   8  15       95.39       92.55      5.99 o 
   4   8  15       23.83       28.33      3.67 o 
  -4   9  15        0.72        2.50      3.00 o 
  -3   9  15        2.39        2.13      2.92 o 
  -2   9  15       24.22       32.64      3.56 o 
  -1   9  15        1.30        0.60      2.20 o 
   0   9  15        6.07        9.19      1.34 o 
   1   9  15        5.31        7.58      1.83 o 
   2   9  15      180.53      185.05      4.75 o 
   3   9  15        8.09        5.89      2.51 o 
  -3  10  15       32.18       35.60      4.26 o 
  -2  10  15       41.68       49.28      4.76 o 
  -1  10  15       11.24       14.39      3.14 o 
   0  10  15       31.80       39.59      3.45 o 
   1  10  15        7.50        5.46      1.71 o 
   2  10  15        1.41       -0.75      1.65 o 
  -8   0  16        4.17        7.05      5.64 o 
  -6   0  16        5.57        2.66      2.14 o 
  -4   0  16      146.99      124.61      4.52 o 
  -2   0  16      400.96      399.84      8.60 o 
   0   0  16       24.10       19.09      4.06 o 
   2   0  16       33.46       24.20      3.78 o 
   4   0  16      148.55      176.10     11.58 o 
   6   0  16       73.20       71.25      7.96 o 
  -8   1  16       10.87       10.32      3.58 o 
  -7   1  16        3.80        0.98      1.16 o 
  -6   1  16       16.45       18.59      1.44 o 
  -5   1  16       19.30       17.01      1.41 o 
  -4   1  16       45.08       41.51      2.26 o 
  -3   1  16      330.72      293.87      6.80 o 
  -2   1  16        5.40        6.99      2.51 o 
  -1   1  16       98.33       92.11      3.52 o 
   0   1  16      860.67      856.08     11.49 o 
   1   1  16      159.05      137.68      3.98 o 
   2   1  16      123.00      126.03      3.92 o 
   3   1  16      108.37      107.15      4.29 o 
   4   1  16      106.07      106.95      4.32 o 
   5   1  16      141.02      143.84      3.64 o 
   6   1  16        1.87        1.20      2.89 o 
  -8   2  16        5.18        8.99      3.13 o 
  -7   2  16        1.37        3.71      2.02 o 
  -6   2  16       34.03       35.91      3.40 o 
  -5   2  16      118.12      109.94      2.55 o 
  -4   2  16        8.14        5.52      1.23 o 
  -3   2  16       61.48       54.88      2.58 o 
  -2   2  16        2.95        2.19      1.49 o 
  -1   2  16       45.23       50.13      2.39 o 
   0   2  16      578.21      561.61      8.15 o 
   1   2  16       35.81       27.18      3.10 o 
   2   2  16        0.04        1.70      2.22 o 
   3   2  16        8.12        8.39      2.42 o 
   4   2  16       81.31       89.47      4.02 o 
   5   2  16        0.03       -0.22      1.54 o 
   6   2  16       30.10       34.70      3.78 o 
  -7   3  16        0.96        3.43      2.56 o 
  -6   3  16        6.28        9.10      1.22 o 
  -5   3  16       30.79       32.31      1.28 o 
  -4   3  16      435.56      391.76      5.56 o 
  -3   3  16        1.16        1.89      1.07 o 
  -2   3  16      106.88      103.85      2.71 o 
  -1   3  16       27.29       30.59      3.82 o 
   0   3  16        4.86        2.25      1.78 o 
   1   3  16      558.48      560.26      8.30 o 
   2   3  16       11.79        8.43      2.54 o 
   3   3  16        2.78        0.97      2.14 o 
   4   3  16        6.41        7.01      1.25 o 
   5   3  16       51.73       48.44      3.63 o 
   6   3  16       12.36       15.87      2.25 o 
  -7   4  16        7.69        6.40      2.85 o 
  -6   4  16        0.72        4.13      3.63 o 
  -5   4  16       76.59       75.74      3.49 o 
  -4   4  16        0.92        0.83      0.69 o 
  -3   4  16      102.63       89.12      3.22 o 
  -2   4  16        0.00       -0.25      1.13 o 
  -1   4  16      155.26      155.37      3.07 o 
   0   4  16       64.79       54.12      2.40 o 
   1   4  16      140.78      143.29      3.17 o 
   2   4  16       16.44       17.91      1.71 o 
   3   4  16       24.02       28.97      1.82 o 
   4   4  16        2.84        2.16      1.16 o 
   5   4  16       96.12       98.92      3.84 o 
   6   4  16        0.00       -0.75      2.20 o 
  -7   5  16        0.43        0.97      2.52 o 
  -6   5  16       32.92       41.78      5.89 o 
  -5   5  16       52.24       41.83      6.68 o 
  -4   5  16        6.03        7.96      1.38 o 
  -3   5  16       15.03       10.98      1.19 o 
  -2   5  16       48.30       53.78      1.87 o 
  -1   5  16       12.95       13.79      1.46 o 
   0   5  16       49.88       50.17      3.58 o 
   1   5  16       11.19       13.97      2.35 o 
   2   5  16      116.86      121.76      3.19 o 
   3   5  16       14.86       12.45      2.18 o 
   4   5  16       49.65       58.48      4.12 o 
   5   5  16       26.73       27.86      3.47 o 
  -6   6  16        2.93        5.58      3.40 o 
  -5   6  16        1.12        2.93      2.72 o 
  -4   6  16        0.72       -0.93      2.41 o 
  -3   6  16       11.91       11.31      1.81 o 
  -2   6  16       21.66       20.43      2.25 o 
  -1   6  16       14.46       18.18      1.91 o 
   0   6  16       62.07       64.18      3.13 o 
   1   6  16        0.29        1.39      1.66 o 
   2   6  16       13.80       14.10      1.94 o 
   3   6  16        3.84        5.06      1.41 o 
   4   6  16       32.53       41.15      5.72 o 
   5   6  16       34.71       42.04      3.40 o 
  -6   7  16        9.34       11.24      3.88 o 
  -5   7  16        3.49       -1.08      3.03 o 
  -4   7  16        0.51        0.43      2.46 o 
  -3   7  16        1.03       -1.15      3.04 o 
  -2   7  16        8.37       12.67      1.41 o 
  -1   7  16       25.14       29.18      2.80 o 
   0   7  16       32.64       28.33      2.36 o 
   1   7  16      199.70      210.24      6.09 o 
   2   7  16       40.93       41.17      3.48 o 
   3   7  16       43.23       45.03      2.31 o 
   4   7  16       19.75       27.34      3.07 o 
  -5   8  16       19.25       17.44      3.75 o 
  -4   8  16        7.62        5.64      3.16 o 
  -3   8  16        3.01        1.86      3.51 o 
  -2   8  16       59.51       68.19      5.64 o 
  -1   8  16        0.13        0.46      1.03 o 
   0   8  16       58.43       67.38      3.55 o 
   1   8  16        2.17        2.49      1.50 o 
   2   8  16        2.22        1.55      1.47 o 
   3   8  16        3.72        3.16      1.95 o 
  -4   9  16        0.59        0.88      3.40 o 
  -3   9  16       43.10       48.89      5.22 o 
  -2   9  16       13.38        8.36      3.41 o 
  -1   9  16       11.15       11.49      3.13 o 
   0   9  16        3.67        3.15      1.65 o 
   1   9  16        8.40       11.56      2.31 o 
   2   9  16        8.05        3.44      1.61 o 
  -2  10  16        0.01       -2.27      3.81 o 
  -1  10  16       22.97       26.27      4.27 o 
   0  10  16       35.21       36.14      5.69 o 
  -7   0  17      147.19      138.17      4.03 o 
  -5   0  17      171.68      161.94      6.82 o 
  -3   0  17      210.26      175.77      5.82 o 
  -1   0  17       18.54       18.15      3.98 o 
   1   0  17      849.23      829.91     18.69 o 
   3   0  17       34.65       52.41      8.08 o 
   5   0  17        6.01        1.27      2.53 o 
  -7   1  17        6.26       12.72      2.94 o 
  -6   1  17        1.26        0.37      1.17 o 
  -5   1  17        0.29       -0.82      1.26 o 
  -4   1  17       41.10       42.11      2.52 o 
  -3   1  17      295.49      286.90      5.58 o 
  -2   1  17      253.59      235.97      4.53 o 
  -1   1  17       33.52       31.44      2.23 o 
   0   1  17        0.03        2.19      1.84 o 
   1   1  17       65.83       60.32      3.63 o 
   2   1  17       58.11       70.26      3.68 o 
   3   1  17       71.09       79.17      3.72 o 
   4   1  17       37.86       40.77      4.17 o 
   5   1  17        0.54        1.46      1.54 o 
   6   1  17       35.61       37.22      3.98 o 
  -7   2  17        0.45       -1.07      2.16 o 
  -6   2  17       31.95       30.29      1.97 o 
  -5   2  17        0.10       -0.46      1.24 o 
  -4   2  17       59.67       51.87      2.29 o 
  -3   2  17       98.55       84.14      3.15 o 
  -2   2  17      375.65      351.62      7.08 o 
  -1   2  17       59.51       58.79      3.12 o 
   0   2  17      170.79      172.92      4.56 o 
   1   2  17        1.21        3.03      2.46 o 
   2   2  17        0.54        1.26      1.98 o 
   3   2  17       41.62       49.16      3.61 o 
   4   2  17       62.49       65.96      3.89 o 
   5   2  17       77.17       79.52      3.06 o 
   6   2  17       18.70       18.14      4.58 o 
  -7   3  17        3.34        4.50      2.37 o 
  -6   3  17        2.84        0.58      3.13 o 
  -5   3  17        3.56        1.74      1.48 o 
  -4   3  17       10.30       12.70      1.48 o 
  -3   3  17      121.34      128.69      2.92 o 
  -2   3  17       10.87       10.60      2.96 o 
  -1   3  17      147.95      155.62      3.69 o 
   0   3  17       10.11        6.69      1.89 o 
   1   3  17        8.79       10.85      2.34 o 
   2   3  17        0.82       -1.18      2.44 o 
   3   3  17       31.84       41.38      3.66 o 
   4   3  17       19.03       18.53      2.20 o 
   5   3  17       20.79       27.14      4.66 o 
   6   3  17        3.85        6.00      2.84 o 
  -7   4  17        4.29        3.64      2.59 o 
  -6   4  17       16.01       16.35      3.25 o 
  -5   4  17       16.20       12.85      2.80 o 
  -4   4  17       23.82       25.68      2.27 o 
  -3   4  17        0.41       -0.66      1.09 o 
  -2   4  17       57.91       63.22      2.01 o 
  -1   4  17        1.72        0.53      1.18 o 
   0   4  17        2.06        1.89      1.46 o 
   1   4  17       34.63       42.09      2.76 o 
   2   4  17        0.42       -0.22      1.84 o 
   3   4  17        5.39        4.86      1.40 o 
   4   4  17       96.58      110.88      5.90 o 
   5   4  17       45.47       54.50      6.46 o 
  -6   5  17        5.08        8.21      2.96 o 
  -5   5  17       49.38       43.04      3.65 o 
  -4   5  17        0.14       -0.28      3.84 o 
  -3   5  17       12.06       14.87      1.16 o 
  -2   5  17        5.25        6.22      1.72 o 
  -1   5  17        2.00        1.28      1.23 o 
   0   5  17        0.82        3.51      1.46 o 
   1   5  17      229.19      246.35      4.57 o 
   2   5  17       46.52       41.22      2.35 o 
   3   5  17        0.67       -0.30      1.21 o 
   4   5  17        7.93        8.48      2.53 o 
   5   5  17        0.10        0.68      2.15 o 
  -6   6  17        6.30        8.07      3.78 o 
  -5   6  17       17.59       12.03      3.23 o 
  -4   6  17        4.87        6.25      3.74 o 
  -3   6  17        3.90        3.32      2.90 o 
  -2   6  17       77.47       78.08      3.11 o 
  -1   6  17       41.63       38.86      2.89 o 
   0   6  17       67.58       71.27      4.03 o 
   1   6  17        9.48        9.14      2.03 o 
   2   6  17        0.06        1.39      1.51 o 
   3   6  17        3.85        4.03      1.42 o 
   4   6  17        3.50       -0.05      2.11 o 
  -5   7  17        8.67        9.52      3.29 o 
  -4   7  17       34.36       38.14      4.52 o 
  -3   7  17        3.08        3.35      2.75 o 
  -2   7  17       11.05       11.22      3.07 o 
  -1   7  17        3.87        3.95      1.81 o 
   0   7  17        0.12        1.73      1.67 o 
   1   7  17        0.94       -1.45      2.03 o 
   2   7  17       70.01       67.19      3.86 o 
   3   7  17       66.51       77.93      3.70 o 
   4   7  17        5.13        6.06      2.82 o 
  -4   8  17        1.28        1.04      3.94 o 
  -3   8  17       42.19       46.55      6.19 o 
  -2   8  17       16.79       22.21      4.28 o 
  -1   8  17       90.22       94.37      9.77 o 
   0   8  17        0.02       -0.67      1.37 o 
   1   8  17       41.60       42.21      2.65 o 
   2   8  17       16.73       17.70      1.85 o 
   3   8  17        4.48        4.57      2.14 o 
  -3   9  17        8.69        7.61      4.11 o 
  -2   9  17        1.08       -0.70      3.25 o 
  -1   9  17        4.23        3.95      2.72 o 
   0   9  17        0.07       -1.46      2.58 o 
   1   9  17        2.76        1.00      1.58 o 
  -6   0  18        2.06        2.59      2.19 o 
  -4   0  18        3.12        0.03      1.58 o 
  -2   0  18      279.71      281.47      6.86 o 
   0   0  18       79.79       82.91     19.74 o 
   2   0  18        3.64        4.77      4.15 o 
   4   0  18      587.60      552.73     16.49 o 
  -7   1  18        0.91        3.87      2.05 o 
  -6   1  18        2.17        3.59      1.43 o 
  -5   1  18        5.79       10.45      3.82 o 
  -4   1  18       36.32       29.58      1.78 o 
  -3   1  18       40.41       38.62      2.26 o 
  -2   1  18        5.84        9.55      1.83 o 
  -1   1  18        1.60        2.38      1.72 o 
   0   1  18      344.19      359.28      8.13 o 
   1   1  18      346.32      350.49      6.93 o 
   2   1  18        7.65        7.82      2.67 o 
   3   1  18      100.85      104.17      4.55 o 
   4   1  18       33.97       38.58      3.64 o 
   5   1  18       33.81       33.75      2.40 o 
  -7   2  18      115.35      120.45      4.80 o 
  -6   2  18       34.41       38.46      1.99 o 
  -5   2  18        9.02       13.29      1.82 o 
  -4   2  18       35.23       32.87      2.24 o 
  -3   2  18        1.00        0.86      1.26 o 
  -2   2  18      105.06      103.88      3.57 o 
  -1   2  18       52.79       49.28      6.88 o 
   0   2  18      338.71      327.22      6.49 o 
   1   2  18       25.98       33.07      5.51 o 
   2   2  18        0.09       -0.92      2.53 o 
   3   2  18        1.53        2.60      2.35 o 
   4   2  18       20.27       34.40      3.51 o 
   5   2  18       36.22       39.18      2.61 o 
  -7   3  18        4.29        4.56      2.45 o 
  -6   3  18        2.75       -1.38      2.37 o 
  -5   3  18        7.18        8.64      1.13 o 
  -4   3  18       34.44       37.03      2.97 o 
  -3   3  18       19.37       20.96      1.89 o 
  -2   3  18       39.65       41.21      4.37 o 
  -1   3  18        0.32       -1.53      1.57 o 
   0   3  18       20.25       28.37      2.87 o 
   1   3  18       30.16       28.84      2.70 o 
   2   3  18       84.29       94.43      4.29 o 
   3   3  18       10.76       11.72      2.95 o 
   4   3  18        5.25        4.66      1.36 o 
   5   3  18        6.04        5.89      2.83 o 
  -6   4  18        0.06        2.63      2.56 o 
  -5   4  18       23.71       24.37      5.37 o 
  -4   4  18        9.36        5.60      1.49 o 
  -3   4  18       53.08       45.76      1.96 o 
  -2   4  18       97.55       93.27      3.05 o 
  -1   4  18      299.16      307.53      5.23 o 
   0   4  18       14.13       15.02      2.24 o 
   1   4  18      104.18      101.45      3.49 o 
   2   4  18        0.20        0.14      1.41 o 
   3   4  18       15.82       19.21      1.76 o 
   4   4  18       38.03       38.01      4.26 o 
   5   4  18       32.91       40.53      3.75 o 
  -6   5  18        0.29       -1.91      2.68 o 
  -5   5  18       34.65       34.98      4.83 o 
  -4   5  18      109.24      109.62      4.71 o 
  -3   5  18       22.68       25.27      2.03 o 
  -2   5  18       10.11       13.20      1.81 o 
  -1   5  18       12.07       14.42      1.89 o 
   0   5  18        0.13        2.04      1.51 o 
   1   5  18       19.16       23.50      2.62 o 
   2   5  18        2.96        3.13      1.62 o 
   3   5  18        1.33        1.98      1.50 o 
   4   5  18        3.73        2.87      2.17 o 
  -5   6  18        0.92        0.35      2.60 o 
  -4   6  18        6.19        2.92      2.79 o 
  -3   6  18       38.26       36.97      3.72 o 
  -2   6  18       95.27       95.64      2.85 o 
  -1   6  18       51.75       53.65      2.64 o 
   0   6  18      100.94      107.52      7.70 o 
   1   6  18        0.04        1.85      1.95 o 
   2   6  18        2.05        2.84      2.47 o 
   3   6  18        4.49        3.18      1.49 o 
   4   6  18       33.76       44.67      3.72 o 
  -4   7  18       15.06       12.84      3.37 o 
  -3   7  18       16.54       19.02      3.57 o 
  -2   7  18        4.62        2.99      3.03 o 
  -1   7  18        4.99        5.04      1.84 o 
   0   7  18        1.37        0.13      1.72 o 
   1   7  18        1.00        0.21      1.64 o 
   2   7  18       69.19       76.53      3.79 o 
   3   7  18        8.70        6.78      2.89 o 
  -3   8  18        4.03        5.29      3.57 o 
  -2   8  18        5.02        7.22      3.36 o 
  -1   8  18        0.94        0.32      3.00 o 
   0   8  18       77.64       81.91      4.03 o 
   1   8  18       56.83       57.39      2.79 o 
   2   8  18        0.61        2.31      2.24 o 
  -7   0  19       59.85       44.94      6.86 o 
  -5   0  19        4.94       16.06      3.65 o 
  -3   0  19       29.14       33.41      8.10 o 
  -1   0  19      186.72      203.33      6.24 o 
   1   0  19       60.20       45.72      4.48 o 
   3   0  19       45.11       52.56      8.20 o 
   5   0  19       28.11       36.28      7.00 o 
  -6   1  19        3.27        2.00      1.24 o 
  -5   1  19        4.22        3.60      1.49 o 
  -4   1  19        0.18        1.30      1.26 o 
  -3   1  19      110.30       98.55      5.30 o 
  -2   1  19        7.98       15.88      3.48 o 
  -1   1  19       30.31       34.08      3.47 o 
   0   1  19       29.93       37.11      3.45 o 
   1   1  19        0.01       -1.83      2.31 o 
   2   1  19      130.82      143.56      6.58 o 
   3   1  19       45.09       54.78      4.11 o 
   4   1  19        0.52        0.47      2.42 o 
   5   1  19        0.67        1.66      1.63 o 
  -6   2  19        6.62        9.31      3.46 o 
  -5   2  19        2.84        1.29      1.31 o 
  -4   2  19        7.92        9.35      1.99 o 
  -3   2  19       10.18       13.55      1.67 o 
  -2   2  19      218.39      225.81      5.27 o 
  -1   2  19      215.27      205.94      6.44 o 
   0   2  19        0.58        0.92      2.00 o 
   1   2  19        0.08        2.49      2.17 o 
   2   2  19       16.13       21.86      3.18 o 
   3   2  19        0.22        4.93      2.57 o 
   4   2  19      108.87      128.04      5.87 o 
   5   2  19       61.17       55.10      3.09 o 
  -6   3  19        0.90        1.33      2.31 o 
  -5   3  19       41.56       37.55      4.05 o 
  -4   3  19       52.49       50.87      2.29 o 
  -3   3  19       30.21       39.97      2.93 o 
  -2   3  19        9.17        8.53      1.97 o 
  -1   3  19       43.65       42.38      2.53 o 
   0   3  19        4.01        2.01      1.89 o 
   1   3  19      151.57      166.63      4.83 o 
   2   3  19       11.00       11.65      2.93 o 
   3   3  19       36.01       32.72      3.29 o 
   4   3  19       41.90       44.87      4.85 o 
  -6   4  19      108.19      108.83      4.85 o 
  -5   4  19        8.10       10.46      3.43 o 
  -4   4  19        1.59       -0.49      1.04 o 
  -3   4  19       39.35       39.47      2.22 o 
  -2   4  19      129.03      139.22      2.96 o 
  -1   4  19       17.10       19.22      1.84 o 
   0   4  19      456.16      463.43      6.94 o 
   1   4  19      222.89      223.14      4.53 o 
   2   4  19       21.34       20.43      2.02 o 
   3   4  19        0.00       -0.32      1.32 o 
   4   4  19       23.45       30.26      6.49 o 
  -5   5  19       42.83       39.14      3.88 o 
  -4   5  19        4.00        5.71      2.86 o 
  -3   5  19       61.18       65.23      5.07 o 
  -2   5  19       49.69       51.26      2.26 o 
  -1   5  19        7.57        7.10      1.85 o 
   0   5  19        0.61        2.81      1.70 o 
   1   5  19       80.08       73.05      4.22 o 
   2   5  19        1.30        1.20      1.93 o 
   3   5  19       12.47       16.93      1.93 o 
   4   5  19        0.71       -0.66      5.13 o 
  -5   6  19       17.90       26.69      4.73 o 
  -4   6  19        4.48        4.09      3.89 o 
  -3   6  19        5.05        1.44      2.64 o 
  -2   6  19       15.58       16.13      1.85 o 
  -1   6  19       25.28       28.56      2.88 o 
   0   6  19       27.92       37.50      3.12 o 
   1   6  19       66.84       73.31      3.09 o 
   2   6  19       72.86       57.89      3.56 o 
   3   6  19       23.11       26.74      6.72 o 
  -4   7  19       17.58       16.66      4.52 o 
  -3   7  19       59.97       66.81      4.67 o 
  -2   7  19      156.24      155.94      5.88 o 
  -1   7  19       31.54       36.68      3.17 o 
   0   7  19       37.34       37.22      4.70 o 
   1   7  19        0.20        0.85      1.79 o 
   2   7  19       40.93       47.91      3.81 o 
  -2   8  19        0.98       -2.75      3.03 o 
  -1   8  19       62.84       70.12      6.52 o 
   0   8  19       25.82       24.70      1.84 o 
  -6   0  20       71.20       72.07      3.35 o 
  -4   0  20        0.00        0.18      1.73 o 
  -2   0  20       56.75       63.66      4.77 o 
   0   0  20      357.52      355.91     10.90 o 
   2   0  20       14.18        7.10      3.96 o 
   4   0  20       28.60       29.72      5.17 o 
  -6   1  20       19.24       18.66      2.73 o 
  -5   1  20        2.67        2.09      1.53 o 
  -4   1  20       34.35       24.78      1.83 o 
  -3   1  20      184.45      164.19      3.94 o 
  -2   1  20        0.68        1.22      1.62 o 
  -1   1  20        3.85        4.53      2.18 o 
   0   1  20        4.64        5.27      2.23 o 
   1   1  20      116.88      121.69      4.25 o 
   2   1  20       30.73       33.77      3.28 o 
   3   1  20      129.63      135.31      5.54 o 
   4   1  20       19.94       14.30      4.16 o 
  -6   2  20       20.13       30.09      9.15 o 
  -5   2  20       20.73       24.69      1.66 o 
  -4   2  20        1.45        1.06      1.36 o 
  -3   2  20        5.49        1.44      2.04 o 
  -2   2  20       50.58       54.04      3.04 o 
  -1   2  20       11.47       17.24      2.46 o 
   0   2  20       80.28       80.61      3.85 o 
   1   2  20      117.09      108.99      4.65 o 
   2   2  20       12.74       14.20      3.03 o 
   3   2  20        0.02       -0.82      3.59 o 
   4   2  20       59.57       65.03      7.12 o 
  -5   3  20       22.10       24.83      3.23 o 
  -4   3  20        0.06       -1.68      1.71 o 
  -3   3  20       62.15       48.16      4.14 o 
  -2   3  20       18.06       22.93      2.26 o 
  -1   3  20       79.50       86.40      5.42 o 
   0   3  20       64.54       73.44      3.27 o 
   1   3  20       16.48       22.03      2.79 o 
   2   3  20       37.59       38.84      3.21 o 
   3   3  20        1.63        5.46      2.88 o 
   4   3  20        8.25        8.74      3.43 o 
  -5   4  20       64.08       89.64      4.55 o 
  -4   4  20        1.79        1.27      2.68 o 
  -3   4  20        1.72        2.52      1.21 o 
  -2   4  20        1.39        3.19      1.94 o 
  -1   4  20      156.66      155.39      3.82 o 
   0   4  20       15.93       19.87      3.72 o 
   1   4  20        1.68        3.68      1.79 o 
   2   4  20       17.82       22.88      2.14 o 
   3   4  20       37.51       44.88      4.14 o 
  -4   5  20       55.85       54.71      5.96 o 
  -3   5  20       45.66       58.58      6.26 o 
  -2   5  20       73.72       87.16      3.19 o 
  -1   5  20        0.25       -1.35      1.66 o 
   0   5  20       33.63       39.29      2.36 o 
   1   5  20       43.31       42.54      4.76 o 
   2   5  20       41.80       52.45      2.81 o 
   3   5  20       42.92       44.64      4.61 o 
  -4   6  20        3.78        0.86      3.40 o 
  -3   6  20        4.85        4.80      3.01 o 
  -2   6  20       12.91       11.17      3.30 o 
  -1   6  20       98.69      103.21      3.63 o 
   0   6  20      186.79      189.48      5.16 o 
   1   6  20       11.54       15.55      3.12 o 
   2   6  20       41.19       41.38      3.44 o 
  -2   7  20        9.74        6.16      3.52 o 
  -1   7  20        6.41        5.48      3.06 o 
   0   7  20       15.61        9.84      2.59 o 
  -5   0  21       32.49       46.37      2.92 o 
  -3   0  21       23.43       14.89      3.41 o 
  -1   0  21        7.69        5.58      2.95 o 
   1   0  21      225.91      217.68      7.96 o 
   3   0  21        7.30       13.02      4.58 o 
  -5   1  21        0.16        5.61      2.08 o 
  -4   1  21        5.74        4.34      1.54 o 
  -3   1  21        0.00        0.53      1.73 o 
  -2   1  21        0.88        0.74      1.99 o 
  -1   1  21       36.02       36.67      5.21 o 
   0   1  21       12.81       19.27      2.92 o 
   1   1  21       92.93       88.83      4.04 o 
   2   1  21      143.26      155.14      5.15 o 
   3   1  21       53.24       57.15      4.45 o 
  -5   2  21       46.48       52.69      5.09 o 
  -4   2  21       12.83       15.44      2.53 o 
  -3   2  21        4.30        2.17      1.50 o 
  -2   2  21       19.67       11.26      1.99 o 
  -1   2  21       97.80      107.33      5.44 o 
   0   2  21       93.82       92.04      3.72 o 
   1   2  21       29.12       30.63      3.07 o 
   2   2  21       23.52       28.51      3.26 o 
   3   2  21        3.75       10.47      3.47 o 
  -5   3  21       23.73       19.84      3.19 o 
  -4   3  21       17.18       12.15      3.18 o 
  -3   3  21       34.15       34.32      3.44 o 
  -2   3  21      124.33      116.87      3.32 o 
  -1   3  21       11.61       13.97      2.46 o 
   0   3  21       14.47       15.80      2.80 o 
   1   3  21      178.82      192.12      5.46 o 
   2   3  21        0.01        0.81      2.96 o 
   3   3  21       95.39       92.44      5.76 o 
  -4   4  21        8.00       15.54      3.86 o 
  -3   4  21        5.96        4.18      1.32 o 
  -2   4  21      112.41      116.04      2.98 o 
  -1   4  21        0.91        1.03      1.50 o 
   0   4  21      134.63      142.00      4.05 o 
   1   4  21       60.85       68.85      2.94 o 
   2   4  21        0.92        1.84      2.10 o 
  -3   5  21       26.90       34.55      4.30 o 
  -2   5  21        4.47        2.57      1.59 o 
  -1   5  21        2.34        2.98      1.76 o 
   0   5  21        0.06       -1.02      1.66 o 
   1   5  21        4.37        7.89      2.07 o 
   2   5  21       67.50       71.02      4.01 o 
  -2   6  21        1.77        3.73      2.97 o 
  -1   6  21       59.42       64.18      3.78 o 
   0   6  21        2.92        1.92      2.33 o 
  -4   0  22       40.45       40.09      4.00 o 
  -2   0  22        0.07        1.14      2.39 o 
   0   0  22      169.65      169.52      8.29 o 
   2   0  22       34.16       32.95      5.12 o 
  -4   1  22       21.15       25.28      3.74 o 
  -3   1  22       25.52       28.84      2.20 o 
  -2   1  22        1.07       -1.06      1.92 o 
  -1   1  22        0.51        0.49      2.00 o 
   0   1  22        0.69       -1.01      2.56 o 
   1   1  22       97.15      109.13      5.25 o 
   2   1  22       61.38       73.83     10.98 o 
  -4   2  22        0.02        0.57      1.40 o 
  -3   2  22        1.42        1.31      1.61 o 
  -2   2  22       37.04       40.61      2.76 o 
  -1   2  22       33.67       38.44      3.59 o 
   0   2  22       16.83       22.78      4.09 o 
   1   2  22       39.46       48.82      3.92 o 
   2   2  22        0.62        2.99      2.63 o 
  -4   3  22        0.25       -2.01      3.02 o 
  -3   3  22        0.34        3.16      1.98 o 
  -2   3  22        3.94        4.60      1.79 o 
  -1   3  22        6.17        4.50      2.15 o 
   0   3  22       64.79       68.10      4.63 o 
   1   3  22        0.93       -1.04      2.22 o 
   2   3  22       56.60       59.04      4.73 o 
  -3   4  22       15.84       11.78      3.69 o 
  -2   4  22       23.32       24.14      2.02 o 
  -1   4  22       24.37       29.60      2.47 o 
   0   4  22        0.45       -0.11      1.78 o 
   1   4  22        1.06        1.24      1.75 o 
  -1   5  22        2.96        1.41      1.53 o 
  -3   0  23        2.12        2.55      4.16 o 
  -1   0  23       55.33       80.06      5.92 o 
   1   0  23       29.56       26.67      5.84 o 
  -3   1  23        1.92        7.35      2.83 o 
  -2   1  23        6.35       13.25      4.23 o 
  -1   1  23       39.64       44.97      3.00 o 
   0   1  23       13.89       20.41      3.02 o 
   1   1  23       31.37       39.17      3.89 o 
  -3   2  23        0.82        2.63      2.34 o 
  -2   2  23       50.92       56.87      3.25 o 
  -1   2  23        0.23       -0.42      1.95 o 
   0   2  23       22.35       33.48      5.13 o 
  -2   3  23       19.06       14.12      4.13 o 
  -1   3  23        5.87        3.70      2.03 o 
   0   3  23        0.11        2.96      2.95 o 
                                                 
